# Supplementary material for: Integrative Transcriptomic, Network, and Genomic Analysis of Peripheral Blood Mononuclear Cells Identifies Candidate Genes Associated with Dupilumab Clinical Response in Atopic Dermatitis Patients
Source: Int J Mol Sci. 2026 Jun 5;27(11):5147. doi: 10.3390/ijms27115147 (PMC13258615; doi:10.3390/ijms27115147)
Supplement: Supplementary file 1 [file ijms-27-05147-s001.zip]

Archive with 4 entries (4 files):
- Figures_S3_S11.pdf
- Figure_S1.pdf
- Figure_S2.pdf
- Supplementary_Tables.xlsx
