# Supplementary material for: Integrative Transcriptomic, Network, and Genomic Analysis of Peripheral Blood Mononuclear Cells Identifies Candidate Genes Associated with Dupilumab Clinical Response in Atopic Dermatitis Patients
Source: Int J Mol Sci. 2026 Jun 5;27(11):5147. doi: 10.3390/ijms27115147 (PMC13258615; doi:10.3390/ijms27115147)
Supplement: Supplementary file 1 [file ijms-27-05147-s001.zip › Supplementary_Tables.xlsx]

## Sheet: Table S1
Supplementary Table S1: Statistically significant differentially expressed genes identified in stage one.
ENTREZID
94107
100506200
84458
100506486
84961
100507164
100505487
55023
100507113
55330
54619
10423
677847
163126
144438
22841
64376
57532
51592
51246
78988
4026
5921
4287
134553
29901
26804
96459
100507321
80772
100507092
10725
253260
114984
100505494
219899
138716
100506001
2193
5586
10365
100289488
90353
91748
4194
26805
54891
10658
10591
11334
115939
401261
23212
23099
100506636
90120
124923
644096
51258
2218
8698
100130855
100505506
56929
116841
85359
29997
84934
23008
8065
100506168
100506142
84914
100506158
54785
85465
147807
100505686
100506020
84844
100507148
728658
150962
2
51596
80853
9993
100505493
170394
23405
3385
619568
100506262
7515
7178
10659
140711
100289105
152137
136647
100507495
51351
142686
25862
80315
9852
10273
92597
115825
94241
54958
23625
6043
55272
375743
91978
4717
79581
284114
84876
57215
100506436
144983
100506357
55432
5565
440456
6404
100505678
653784
100190986
200576
125988
6603
122809
4144
143684
2870
11052
8899
374407
6188
220074
83638
84717
378938
100132618
5286
170575
100507191
79002
5205
10818
440434
9849
54811
66036
142891
132864
9962
10147
285463
221491
11070
100507062
2595
55186
728071
22863
2055
55197
10863
28982
22934
25977
23351
664709
51105
7182
26145
100506520
93436
27125
100506541
4201
79064
84522
23112
169841
157769
692093
100293516
25920
4706
128240
6023
100128653
84309
342371
84885
100506649
6223
347736
55669
10059
23443
129450
8705
7581
100505846
10936
387921
253143
79142
112398
29767
1185
340481
100506562
149603
27113
55213
54935
10825
643680
83743
255252
221079
64981
693175
10961
100289511
254048
284106
283629
148413
55009
55705
1105
25957
51368
693197
282679
26297
51010
80012
10055
6647
51426
51150
29074
100507105
10126
4350
905
401115
10992
11030
100113386
84932
84336
64081
91368
118490
112950
58496
51020
2005
738
100507081
4809
100287497
6925
6281
65990
79643
149041
1783
100507503
528
553115
65003
100132406
204851
6627
79803
100133039
1286
51078
11183
3094
8666
6217
5991
148867
348654
84926
7675
728841
819
92973
148206
10475
3685
11007
22853
10248
51451
85388
9859
23201
80255
54858
147687
83475
23510
7011
327
6194
10023
10747
64328
25980
100506639
100288142
100288123
60673
124637
100507418
241
6137
84265
653639
25901
85015
100505531
79171
220988
51569
9150
55707
10078
153222
9649
8667
150223
205251
728489
56260
90480
4891
513
643338
100506367
7157
28955
151050
80018
83450
146223
9774
100505620
54877
10101
10567
9817
90231
388403
80209
4282
8195
100131691
729603
148223
9274
4289
55017
140890
51504
79090
440107
649946
100287934
149478
4715
24148
79034
3014
126298
54998
10772
1936
147007
652965
57589
3163
1577
56980
56413
5920
64432
3964
50618
55370
10139
54906
100132403
9466
51603
2029
374659
2109
100505767
11016
729096
84337
54625
54509
59274
22834
221937
23033
100506875
55033
126299
64949
3396
54923
114803
9103
5296
55870
84305
25831
51031
79833
116828
10938
8658
100506417
100506786
10399
196264
23390
54823
390354
9044
56655
115098
54790
692196
23621
100272216
84277
80167
8632
83714
152185
3241
3155
4686
100506180
80005
285172
80271
388552
25966
57140
100507618
65264
100129726
6902
440104
6083
22902
114044
28987
79027
5966
9988
1019
4193
254863
100506748
149013
55205
8742
79697
7517
54344
199990
100294362
54819
54799
79364
51335
100506831
1385
230
79915
646023
79618
90806
51028
283373
741
1960
155435
220979
729678
126208
10254
83758
54442
55254
79701
196441
57109
10280
23325
284184
8772
79753
10553
8994
114327
1891
84975
57688
83877
440944
5203
79789
56605
54520
203245
9963
5435
25870
26262
79982
652966
10476
6835
80205
64087
8609
54543
23032
55632
9990
57700
57521
254225
90268
55303
9873
5146
9497
253512
92
100129550
374383
6202
55096
83855
730051
54014
22876
162989
10904
84072
653390
10263
26782
406962
26156
79598
113655
645460
9175
5814
57494
6155
8085
23036
5245
29101
10102
51759
55680
140710
57862
10522
619562
28972
54734
4826
91582
100506904
693220
2800
25961
55389
84836
65993
2529
84315
81853
4913
728927
8867
283267
5279
1796
55294
81858
6944
51227
166968
1983
572
6498
127833
574040
9406
79137
200185
7047
51234
23250
9860
100507373
100507107
4670
6182
488
83460
5546
6642
388564
23382
25778
6229
953
26043
89884
694
26771
100130557
6633
23062
54441
146057
8774
85464
3858
285955
4524
100132055
9765
4261
254394
5702
6415
100506969
2086
11116
286223
441150
643853
57695
650623
23132
9158
163732
10984
1396
8192
64145
57506
8636
79969
55662
81628
5876
374986
286140
51027
28958
79001
125050
51763
4718
100507631
29965
170487
54876
100506395
1613
57414
51337
100507658
2033
642559
5790
140901
10142
6314
10746
22797
84792
113189
9122
5605
57713
22870
55095
100507577
6146
134492
9043
100506156
8971
5880
23770
9108
84317
54516
93974
100507423
51116
127262
100132858
25943
162993
731275
22893
11344
619499
51479
55173
283951
1122
51728
55599
6125
5589
94059
693158
51533
516
283578
54815
10446
100506653
100507110
55853
10541
79626
11034
1628
8844
65992
60678
200205
374969
55113
65084
51065
51282
57827
7284
122553
4772
7322
57038
81889
1285
6176
5693
84833
54472
79177
51204
6018
91272
83464
84948
4209
23593
26517
2905
7204
7247
10538
64412
9410
4644
22913
6867
63908
6228
100302273
728734
284695
115548
4628
80851
7745
205564
197407
4214
26240
27
11224
785
55333
55111
64236
79691
167227
1652
66005
29116
9167
55168
5496
55582
7494
50854
84727
1101
127687
6165
84259
100288069
51537
402483
57720
6206
83695
54949
100506458
257415
7706
26175
9300
170622
54584
57105
100287015
147172
160760
9168
8717
64332
9693
642397
2197
164
130026
26791
25820
54784
133686
389289
138050
374354
57567
283464
2995
390980
165530
5705
51292
57591
148808
100505576
6166
5901
133522
220729
400954
5208
100505900
84536
79447
5537
23474
401093
55225
5119
163590
2872
7555
574431
100506260
9092
403341
55176
203069
56851
2776
51725
6122
6048
915
26277
100287841
153527
54494
84681
5618
80333
25873
55140
54969
5216
25972
6230
285268
100129250
219
54793
81552
26046
54726
54936
84545
54407
90196
6132
28973
51021
100506215
55331
9298
27107
9697
353
8731
55776
79039
127281
80789
80232
100505970
23399
8034
158427
2617
79834
100505889
100505941
2286
552900
121274
693232
56650
10794
25949
780776
57594
100132909
10140
23199
100505650
22928
145853
100113407
8814
11066
51650
144245
55668
10712
10564
54985
55236
6675
7227
4711
27165
54887
84065
3312
64434
11257
6533
6737
8123
5787
23122
339829
79165
646471
285971
79828
23587
140688
378805
3842
644961
25824
56681
904
80829
311
10755
126792
85495
51026
100506251
10333
26472
11331
63935
54461
252839
23306
83590
100507322
8834
4660
6576
5791
100507176
79832
100133545
1053
57708
23154
23197
724102
88455
29937
90956
30837
64848
6156
64110
100129060
54778
79637
2764
8045
23155
7174
283314
26520
80821
56160
5518
400916
113179
25804
10161
79890
643988
10427
619189
27430
284071
7038
100306951
1351
7273
642
359845
729799
401505
192669
113000
654483
646993
4681
6239
5195
9399
55700
3955
58477
126626
133957
60412
5238
360023
128977
22887
11216
388789
493860
51439
138428
1915
962
55175
8209
285429
83541
8576
84307
100506008
2021
9134
10330
148362
1212
118
157
5089
6640
10588
23304
51018
9575
55014
55735
342510
30819
7776
54623
10899
100287981
124989
283070
203259
57705
9394
55352
10430
140823
55719
406886
117852
387841
10607
64398
1174
5174
57154
84843
8509
4050
5599
283897
5756
79717
8463
81609
84451
100506258
83982
10670
6873
100381270
6843
100289635
90834
10575
114049
442590
2140
2963
6767
50865
580
26580
23765
54386
5470
245973
51406
85365
84365
80097
160518
619518
8508
58487
832
4771
23013
55327
10370
57214
100507672
144097
1998
100271836
7037
84769
23468
7265
146542
55127
1140
9147
153684
79815
10016
28947
65018
51253
284702
55684
677798
22862
729614
5562
25874
65094
8427
4838
23564
4738
11213
92797
53615
84832
84520
29844
100507071
6143
3945
374395
619383
114991
900
3185
197342
84869
11177
126070
8693
10318
203228
134429
53827
4205
4703
64598
4222
348262
5130
57798
9812
54802
114932
116064
84678
100506079
442582
100133280
126526
7040
166
55194
283219
85014
96597
10617
3556
126231
100507018
55013
4836
90135
27079
23119
339229
7001
54620
2256
8992
10113
473
9491
254251
60558
23051
26230
4974
26098
83480
100505956
10299
595135
221908
51218
163049
146713
100507280
2204
6730
6203
100506606
22795
54890
80148
6927
11046
28968
6746
26504
284361
57461
26000
6201
100113380
115330
2806
10535
51455
118424
3795
51382
9887
79133
3841
84920
9766
4708
84171
57128
8930
80145
151195
4869
675
29893
79791
10945
6184
1154
126003
100505665
26013
8864
6044
375248
10897
100506935
57471
5292
100506848
23481
57162
63906
79572
100506060
90321
84321
10521
25777
55544
51585
345778
55103
430
873
283922
29928
5311
11237
100506144
7564
2848
58527
100129268
79594
11174
11313
79077
2091
151613
2975
81532
100506342
197322
9447
100128927
10135
54534
23180
407043
57786
115106
6187
10949
196
23433
6169
5151
55106
6597
8683
57614
84798
25938
26273
8721
116138
388165
256356
790955
92591
6138
6199
9443
6130
161424
9482
100128361
389792
100506618
57684
84232
517
140680
51091
4521
10456
58505
6749
375346
84826
1665
93621
7266
26259
10412
23097
1933
8669
114819
79006
4713
6135
64969
126328
644246
23400
3735
219927
84449
10489
360200
692090
23276
80055
6794
55898
221692
57804
94134
22837
64858
2117
57171
26266
5710
400961
100128822
80176
6844
4357
60436
4696
147991
54865
79639
57534
9149
140467
1727
23536
10003
6728
645528
9123
10286
55785
51527
9904
51747
79873
6159
155066
255967
51035
10573
84188
10550
55843
100506469
6645
51315
3612
124446
147040
5201
54878
26164
83856
4361
59343
63897
80135
10298
114971
55308
92806
256987
56895
100506124
10856
83852
4090
55909
6263
22877
100505994
157680
100507178
92305
150678
10963
58517
3066
133874
152217
9535
9308
6494
7336
23484
284996
26589
197131
28479
83548
55135
84376
9658
197370
783
9640
79078
339500
65065
84992
84987
118487
400960
163050
57035
168537
896
2354
286148
200010
144348
29095
51637
196528
161145
728127
1655
253430
85406
400569
51293
58986
51374
11103
55589
100505716
2196
4299
3619
9330
1509
1350
51155
6697
26355
79469
4664
29982
81559
64951
147657
51073
51081
6183
79414
285367
122704
94103
23524
692075
10390
4037
55454
9866
51236
440603
6883
389362
51317
5511
125170
54921
100506087
200424
116966
4150
79035
401548
5036
114823
54856
28989
64897
55295
5164
23636
693155
35
5379
57617
7507
51241
256471
22818
8815
2969
6449
161882
221443
401397
619571
57710
1937
9789
23035
51069
54629
23161
116443
9987
9060
91404
5425
8733
112858
1622
1615
254128
100506528
255061
353274
9695
27296
349114
168850
125950
54512
9735
10600
1265
9220
9669
6636
58506
56927
51669
1070
255394
8674
114926
7341
6472
6218
3758
266971
57665
997
54495
29985
51283
55201
64581
3139
22906
282974
641298
23048
63915
10801
57001
100506278
11332
23658
728498
729359
5445
27229
203260
874
643155
124491
148713
55679
55486
100507227
60492
57658
11333
9922
6868
8837
6195
9194
652276
1465
6526
64769
8574
63875
801
8863
100506235
4033
6921
28964
64771
23131
5094
10155
25912
387263
729092
100506842
5607
100506965
100303755
6923
5585
29914
83744
60314
54800
19
57205
3092
6903
51128
118881
140545
51168
4242
3267
55728
26781
5976
29093
91603
5926
1975
80700
5438
51430
100506294
8668
114915
115416
84269
121457
343099
1991
283643
51264
83752
23632
6881
79745
4089
8030
79768
151556
57418
57551
10657
54838
348235
647135
57095
3297
5531
57654
84316
23683
100507493
79004
100131998
6181
6128
64146
55317
120892
11176
7486
51272
55345
9351
100505988
126075
147727
159195
10726
51138
79800
5743
9792
115708
134353
100506766
254359
25973
55681
7006
167153
255374
3646
8202
2213
80054
599
84299
162655
79671
9453
2958
90780
10428
55101
654321
5028
148479
924
22794
60313
54707
1836
151194
4190
50840
80757
55362
388962
317662
23283
39
23137
65057
388324
9776
10654
5214
91749
3845
6168
8729
4800
23640
51070
60560
399664
140735
9731
55717
10809
55824
199223
10914
10121
25855
100506460
55343
55763
150383
3268
8458
5993
279
58190
23370
94161
54984
51388
64925
6458
29760
400590
7884
6277
4702
7750
9931
4820
10444
10473
23235
121512
4494
130340
55016
64425
192670
6205
7264
23583
442578
14
25864
642517
10230
222068
28659
65117
51295
1460
3455
6224
100505501
63929
7381
100131564
4899
8847
50855
6124
56616
6811
51542
3304
3091
28969
825
81571
88745
25807
55603
1959
841
28638
259282
55183
285074
2335
10093
100507620
26268
56941
23387
340061
4118
79723
51559
266747
100129492
55505
11068
55090
27153
8631
29907
55971
10040
64108
51154
9202
9204
6452
55631
25871
1537
8402
27343
57446
100310812
2237
91574
353500
79759
[truncated: 2,528 more rows]

## Sheet: Table S2
Supplementary Table S2: Statistically significant differentially expressed unique genes identified in stage two.
ENTREZID
23601
116362
1593
100506301
100506086
27065
100506809
55890
199675
1397
284023
83853
259266
79149
583
728715
80761
118471
6283
122042
3501
2114
91947
7056
80237
23670
6441
94
285600
7637
645638
5055
90381
51160
1033
51514
2121
23129
1869
60481
4998
64089
6349
432369
9322
10435
100130458
26984
8660
22986
57010
29785
1462
283
10536
366
26063
8630
3772
4605
3832
113177
2947
91151
5864
100506550
401262
2784
2242
9609
642846
51003
63914
129787
100506199
83857
2359
2357
1368
3475
116842
54443
22936
991
388507
2132
440461
8317
3119
9746
414062
5133
57580
7371
144195
728855
7124
692158
2847
1062
200942
388327
54760
55388
5728
112752
94097
2683
79887
301
257019
1512
128646
152877
3128
55799
83742
348094
9054
9811
22974
27235
30812
401720
221184
728875
10815
6397
7045
1955
6016
79918
221806
27333
59285
80321
27439
100290566
283596
8490
79143
55959
2597
119
22918
83716
53831
5724
6280
200058
133
440275
8541
4217
100505761
84058
4288
9787
339541
4097
3362
971
58504
282996
9069
100287171
158160
23398
220359
122953
375775
9530
3554
642236
4801
7941
256329
84996
440295
66002
353514
5283
392307
9957
55075
9095
135112
399972
1266
162
2909
7043
100130000
100507304
3280
28814
410
441736
54970
84629
4162
100507023
196743
619208
3553
400223
93233
2330
23095
50515
54149
79841
84159
81029
6231
9045
7138
7110
100505616
5662
85462
414332
1296
9945
55061
1839
3156
6817
9133
9645
5654
11193
201229
84067
166614
7380
100216545
11247
283358
57476
440854
10966
342357
100505612
84649
55839
285848
25797
100507487
7018
9332
54987
113878
100133207
7128
8140
54541
80790
3416
3117
26524
388372
6541
51367
57002
64789
3084
25798
94235
51805
51520
23786
3653
10203
9560
25976
1139
169834
765
7100
120071
7726
79007
267002
117247
23764
266675
55701
54882
80218
8794
342908
401494
5552
80326
114112
3995
347902
57143
51599
1195
222658
2189
51099
10039
25801
440
200298
2153
11031
100506023
89853
5768
23464
54855
79058
57559
3494
51655
121268
84881
29087
2775
124935
1020
64788
639
80222
3399
8115
128178
5223
100505605
374443
100505702
7083
100289090
26974
4846
51094
5226
282997
100507053
285190
7442
56659
4056
51343
411
8363
339352
91662
147700
388695
3099
2201
51167
2309
2272
56904
100507036
128989
26253
5604
1362
90874
158038
83998
65975
114990
124599
23498
117166
64855
349152
84900
8522
2310
201161
283987
55112
283687
163688
336
100507229
10896
100505960
677834
100505734
255193
339403
100128644
644075
100505951
246754
100128342
100506093
729747
81788
80035
100506601
9301
619567
151649
167465
401233
160364
100506906
100130156
100506037
10597
100506501
728858
56158
166012
677781
402176
3674
100506312
100505828
152518
79633
151507
26789
692089
7485
140687
2841
55200
692234
677772
693201
9717
100505769
23466
123811
100506621
414196
100423037
9002
254427
84319
130
100507245
441454
28948
100507442
84077
340205
692223
79098
5473
353322
219348
1133
286204
3912
10566
5054
221421
100507131
100506364
5792
493861
100506276
100506210
100507646
286333
728358
343171
6100
375316
79993
84174
84627
100505623
100132911
619569
254228
53840
64778
3821
116984
60485
5187
259215
199713
401024
152579
57493
79020
60592
63874
7481
93035
8859
29092
100505675
7277
23423
3684
22915
115560
8555
26284
29089
100506177
112399
26780
2624
100170841
5196
10744
100505634
339804
23521
343521
4000
93663
2766
9334
100507042
8897
90139
84253
284415
2901
23457
4953
1903
87
83594
1832
10803
116447
254050
93081
286122
6082
5627
1191
116173
26123
400759
3006
51471
400752
10998
2591
25839
9874
10282
168451
11214
768096
100506314
402317
3248
10217
2810
283635
4052
374879
23005
51567
3848
7041
80314
4149
9025
79603
654790
6403
283420
6678
9415
100507206
10606
54757
6385
100507246
51062
22846
4085
100506523
57082
123228
23233
9231
5554
91452
60496
140606
7088
595097
7424
83416
8672
6532
5224
619207
399818
3690
122961
388963
100507358
162466
285286
144363
439994
9588
653075
400073
7773
29094
285761
10069
8997
122525
56952
80781
23052
374928
5476
58155
147179
79651
5352
79635
25950
55293
10276
79413
338339
100130950
100505669
56985
150
57704
1382
677792
400927
165918
1627
1429
55421
55347
100505958
8706
5817
2077
6158
8795
151742
8455
29780
374655
121642
6547
114827
100507338
5798
6347
5889
116028
100507039
79022
9730
8792
10930
337867
26037
7436
9520
55252
27036
11130
100507557
55299
4088
3640
26133
3749
10053
6425
7125
54840
161502
100507599
84874
100506844
91056
414152
160335
27345
80830
56953
641638
3753
55146
10162
78999
171558
2811
100129890
91689
100507535
84278
653121
5334
26512
85414
7189
129790
3658
80235
9455
645700
9020
79672
150864
388591
27097
63931
5569
126306
100506328
642658
969
221264
7621
5717
100287290
124739
83955
55281
2996
2876
201191
146227
253782
793
5443
84886
100506259
10844
9402
5138
9124
5087
10911
10678
9969
25788
7257
26227
11285
9692
440145
258010
182
3373
80155
28984
7533
130162
5169
808
11252
56288
84771
100507649
5465
55038
729013
79778
7782
4338
51250
9911
6001
340348
753
150353
100507004
63891
57147
80146
3797
51206
389641
328
5437
1160
6838
677826
11167
9777
11138
7117
150356
728554
9780
79029
9303
57621
84074
400713
123041
100132832
6487
84181
7156
10518
91300
25842
23294
64940
977
2791
7151
23105
7681
266655
1513
90952
100131205
51762
57180
7297
121456
28517
114799
220004
677806
22806
9437
5594
51001
6871
5747
100507639
89890
145567
161176
10924
9411
55591
100129831
9889
80129
2039
29
23584
9973
4057
29993
3580
27076
387254
79901
83706
151790
8435
11117
50626
148189
10087
4673
9563
100506166
79712
151827
10666
3005
100506476
6468
80014
3992
653375
8655
7703
2040
150094
160287
163702
6886
93474
9886
100507298
55004
3680
55204
196500
151987
57585
729915
9794
79992
55958
79872
646214
11078
100507171
3428
8446
401562
25809
113146
219738
114134
83640
9521
283385
5719
100132891
51058
7392
4723
7866
9603
116211
55793
100507492
57419
138199
51117
55073
692094

## Sheet: Table S3
Supplementary Table S3: Differentially expressed genes in stage three.
ENTREZID	SYMBOL	GENENAME	log2FC	CI.L	CI.R	AveExpr	t	P.Value	adj.P.Val	B
66004	LYNX1	Ly6/neurotoxin 1	1.12133	0.710236	1.53242	2.35304	5.73569	2.03841e-05	0.213515	-1.57763
220906	WAC-AS1	WAC antisense RNA 1 (head to head)	0.571383	0.353578	0.789189	5.51416	5.51632	3.21607e-05	0.213515	0.693789
29909	GPR171	G protein-coupled receptor 171	-0.646638	-0.910638	-0.382639	4.59964	-5.1505	6.96695e-05	0.308357	-0.283666
641	BLM	BLM RecQ like helicase	-0.426867	-0.620794	-0.232941	3.20257	-4.62857	0.000214983	0.652731	-1.68316
22808	MRAS	muscle RAS oncogene homolog	0.665854	0.359294	0.972414	2.70414	4.56725	0.000245794	0.652731	-2.09756
11182	SLC2A6	solute carrier family 2 member 6	0.492821	0.253082	0.732559	5.79154	4.32256	0.000420531	0.795727	-0.708792
9094	UNC119	unc-119 lipid binding chaperone	0.317207	0.159599	0.474815	6.27639	4.23209	0.000513347	0.795727	-0.79869
4238	MFAP3	microfibril associated protein 3	-0.336586	-0.506226	-0.166946	4.42017	-4.17214	0.000585996	0.795727	-1.37559
137797	LYPD2	LY6/PLAUR domain containing 2	2.0554	1.01569	3.09511	0.865851	4.15694	0.000606016	0.795727	-3.20967
122809	SOCS4	suppressor of cytokine signaling 4	-0.261268	-0.394279	-0.128256	4.94135	-4.13036	0.000642676	0.795727	-1.18756
22908	SACM1L	SAC1 like phosphatidylinositide phosphatase	-0.327644	-0.502405	-0.152884	6.46281	-3.9423	0.000974462	0.795727	-1.19943
84708	LNX1	ligand of numb-protein X 1	-0.551213	-0.847792	-0.254633	2.28725	-3.90813	0.0010511	0.795727	-2.87799
4552	MTRR	5-methyltetrahydrofolate-homocysteine methyltransferase reductase	-0.281964	-0.433842	-0.130086	5.35075	-3.90382	0.00106118	0.795727	-1.37537
23361	ZNF629	zinc finger protein 629	0.343916	0.157398	0.530435	3.64163	3.87724	0.00112558	0.795727	-1.98826
285513	GPRIN3	GPRIN family member 3	-0.612326	-0.944988	-0.279664	3.74544	-3.87053	0.00114243	0.795727	-2.11563
338442	HCAR2	hydroxycarboxylic acid receptor 2	1.19238	0.54291	1.84185	0.460669	3.86053	0.00116804	0.795727	-3.56778
11033	ADAP1	ArfGAP with dual PH domains 1	0.378405	0.171794	0.585016	6.12594	3.85119	0.00119247	0.795727	-1.33021
4828	NMB	neuromedin B	0.629319	0.28378	0.974859	1.37217	3.82969	0.00125064	0.795727	-3.24372
6314	ATXN7	ataxin 7	-0.322222	-0.499671	-0.144772	5.69193	-3.81831	0.00128261	0.795727	-1.43565
57337	SENP7	SUMO specific peptidase 7	-0.293485	-0.455877	-0.131093	5.56376	-3.80025	0.00133497	0.795727	-1.47778
2744	GLS	glutaminase	-0.297872	-0.464823	-0.130921	5.91981	-3.75172	0.00148655	0.795727	-1.49755
2957	GTF2A1	general transcription factor IIA subunit 1	-0.788572	-1.2313	-0.345842	1.72456	-3.74536	0.00150766	0.795727	-3.29203
374946	DRAXIN	dorsal inhibitory axon guidance protein	1.556	0.676948	2.43504	-1.12414	3.72209	0.00158744	0.795727	-4.01204
8548	BLZF1	basic leucine zipper nuclear factor 1	-0.445279	-0.697269	-0.193288	3.13369	-3.71568	0.00161015	0.795727	-2.52957
80143	SIKE1	suppressor of IKBKE 1	-0.240522	-0.376673	-0.10437	5.4867	-3.7147	0.00161365	0.795727	-1.60332
100506636	NA	NA	-1.05603	-1.66351	-0.448538	0.0766734	-3.65534	0.00184039	0.795727	-3.85915
144717	PHETA1	PH domain containing endocytic trafficking adaptor 1	0.506958	0.213984	0.799932	3.746	3.6386	0.00190989	0.795727	-2.18769
3965	LGALS9	galectin 9	0.441834	0.183667	0.700001	7.44818	3.59873	0.0020861	0.795727	-1.70778
387751	GVINP1	GTPase, very large interferon inducible pseudogene 1	-0.371092	-0.589169	-0.153014	6.18895	-3.57818	0.00218317	0.795727	-1.73027
728377	ARHGEF34P	Rho guanine nucleotide exchange factor 34, pseudogene	-0.903096	-1.43669	-0.369506	0.312201	-3.55891	0.0022782	0.795727	-3.78912
10588	MTHFS	methenyltetrahydrofolate synthetase	0.341548	0.13941	0.543687	4.38388	3.55299	0.00230822	0.795727	-2.02508
283450	HECTD4	HECT domain E3 ubiquitin protein ligase 4	-0.238429	-0.380117	-0.0967416	6.00302	-3.5385	0.00238342	0.795727	-1.78633
26018	LRIG1	leucine rich repeats and immunoglobulin like domains 1	-0.450032	-0.71817	-0.181894	5.16451	-3.5292	0.0024329	0.795727	-1.92589
440498	HSBP1L1	heat shock factor binding protein 1 like 1	0.557251	0.224619	0.889883	3.07798	3.52272	0.00246801	0.795727	-2.61987
11156	PTP4A3	protein tyrosine phosphatase 4A3	0.595416	0.239472	0.95136	4.709	3.51746	0.00249685	0.795727	-1.97261
51760	SYT17	synaptotagmin 17	1.05086	0.422127	1.67958	0.955858	3.51456	0.00251292	0.795727	-3.56028
60526	LDAH	lipid droplet associated hydrolase	-0.365089	-0.584406	-0.145771	3.39691	-3.50039	0.00259286	0.795727	-2.55245
11001	SLC27A2	solute carrier family 27 member 2	-1.33988	-2.14581	-0.533946	0.143386	-3.49589	0.00261873	0.795727	-3.8698
5585	PKN1	protein kinase N1	0.263004	0.104765	0.421244	8.38245	3.49494	0.00262428	0.795727	-1.89952
285267	ZNF619	zinc finger protein 619	-0.463552	-0.743112	-0.183992	2.14953	-3.4867	0.00267244	0.795727	-3.17352
163590	TOR1AIP2	torsin 1A interacting protein 2	-0.45475	-0.730647	-0.178853	3.25834	-3.46591	0.00279801	0.795727	-2.70025
65059	RAPH1	Ras association (RalGDS/AF-6) and pleckstrin homology domains 1	0.745072	0.290175	1.19997	1.8048	3.44411	0.00293594	0.795727	-3.22168
282974	STK32C	serine/threonine kinase 32C	0.507133	0.193934	0.820333	4.05522	3.4048	0.0032018	0.795727	-2.25676
6934	TCF7L2	transcription factor 7 like 2	0.73919	0.28246	1.19592	4.18017	3.4032	0.00321313	0.795727	-2.26534
25796	PGLS	6-phosphogluconolactonase	0.319224	0.121446	0.517002	6.15978	3.39398	0.0032791	0.795727	-1.97857
404093	CUEDC1	CUE domain containing 1	0.434063	0.16483	0.703296	3.2183	3.39012	0.00330707	0.795727	-2.71109
100505639	NA	NA	0.348768	0.131904	0.565631	3.31384	3.38174	0.00336868	0.795727	-2.64276
100507525	NA	NA	0.838387	0.315132	1.36164	1.60727	3.36917	0.00346331	0.795727	-3.3262
25820	ARIH1	ariadne RBR E3 ubiquitin protein ligase 1	-0.19862	-0.323158	-0.0740825	5.95765	-3.35362	0.00358392	0.795727	-2.04989
389816	LRRC26	leucine rich repeat containing 26	1.11459	0.414916	1.81427	-0.447928	3.34973	0.00361471	0.795727	-4.02883
23616	SH3BP1	SH3 domain binding protein 1	0.209449	0.0775747	0.341323	7.12253	3.33971	0.00369525	0.795727	-2.06293
57700	FHIP2A	FHF complex subunit HOOK interacting protein 2A	-0.340846	-0.556113	-0.125579	4.90506	-3.32944	0.00377971	0.795727	-2.21683
10733	PLK4	polo like kinase 4	-0.604128	-0.985847	-0.222409	1.56996	-3.32794	0.00379217	0.795727	-3.47212
54900	LAX1	lymphocyte transmembrane adaptor 1	-0.503851	-0.822262	-0.18544	4.48464	-3.3274	0.00379675	0.795727	-2.35614
285852	TREML4	triggering receptor expressed on myeloid cells like 4	3.25787	1.19798	5.31776	-1.69345	3.32569	0.00381105	0.795727	-4.08926
54906	TASOR2	transcription activation suppressor family member 2	-0.310495	-0.506992	-0.113999	5.29276	-3.3227	0.00383616	0.795727	-2.16981
257068	PLCXD2	phosphatidylinositol specific phospholipase C X domain containing 2	-0.877271	-1.4356	-0.318947	0.601387	-3.30399	0.00399722	0.795727	-3.8324
100507290	ZNF865	zinc finger protein 865	0.20972	0.075387	0.344054	4.68886	3.28282	0.00418744	0.795727	-2.29854
6881	TAF10	TATA-box binding protein associated factor 10	0.224772	0.0807876	0.368756	6.32957	3.2826	0.00418951	0.795727	-2.13451
100129550	LINC02035	long intergenic non-protein coding RNA 2035	-0.325336	-0.533921	-0.11675	4.28636	-3.27973	0.00421595	0.795727	-2.43719
440073	IQSEC3	IQ motif and Sec7 domain ArfGEF 3	1.9291	0.690296	3.1679	0.608599	3.27449	0.00426479	0.795727	-3.67054
23528	ZNF281	zinc finger protein 281	-0.44033	-0.723208	-0.157453	3.48509	-3.27319	0.00427697	0.795727	-2.80737
11267	SNF8	SNF8 subunit of ESCRT-II	0.262243	0.0937424	0.430744	5.91023	3.2726	0.00428246	0.795727	-2.15886
54875	CNTLN	centlein	0.604742	0.215397	0.994087	1.4316	3.26608	0.00434423	0.795727	-3.51852
149013	NBPF12	NBPF member 12	-0.51388	-0.844877	-0.182883	4.7729	-3.26459	0.00435843	0.795727	-2.34913
6251	RSU1	Ras suppressor protein 1	0.426115	0.151628	0.700603	7.17265	3.26434	0.00436084	0.795727	-2.17301
152485	ZNF827	zinc finger protein 827	-0.642912	-1.05875	-0.227077	1.85165	-3.25103	0.00449	0.795727	-3.46375
4659	PPP1R12A	protein phosphatase 1 regulatory subunit 12A	-0.197404	-0.325323	-0.0694838	6.43136	-3.24495	0.00455027	0.795727	-2.18883
23036	ZNF292	zinc finger protein 292	-0.268959	-0.443564	-0.0943544	5.58943	-3.23908	0.00460926	0.795727	-2.24843
3164	NR4A1	nuclear receptor subfamily 4 group A member 1	0.596912	0.208461	0.985362	4.54458	3.23121	0.00468938	0.795727	-2.34568
26278	SACS	sacsin molecular chaperone	-0.291644	-0.481662	-0.101625	5.3255	-3.22736	0.00472912	0.795727	-2.29414
166968	MIER3	MIER family member 3	-0.215343	-0.355732	-0.0749551	4.20188	-3.22546	0.00474887	0.795727	-2.53309
51281	ANKMY1	ankyrin repeat and MYND domain containing 1	-0.319051	-0.527669	-0.110434	4.10406	-3.21589	0.0048495	0.795727	-2.58498
134553	C5orf24	chromosome 5 open reading frame 24	-0.328816	-0.544657	-0.112975	4.67546	-3.20339	0.00498399	0.795727	-2.43822
1880	GPR183	G protein-coupled receptor 183	-0.456368	-0.755953	-0.156782	5.69037	-3.20321	0.00498599	0.795727	-2.30053
9439	MED23	mediator complex subunit 23	-0.23196	-0.384266	-0.0796549	5.61168	-3.2025	0.00499371	0.795727	-2.2926
8867	SYNJ1	synaptojanin 1	-0.227768	-0.377731	-0.0778052	4.77723	-3.19374	0.00509034	0.795727	-2.42855
100507087	NA	NA	-0.52966	-0.878538	-0.180783	2.77094	-3.19238	0.0051055	0.795727	-3.13522
6782	HSPA13	heat shock protein family A (Hsp70) member 13	-0.388383	-0.644325	-0.132442	4.41469	-3.19088	0.00512233	0.795727	-2.53845
1445	CSK	C-terminal Src kinase	0.211821	0.0715069	0.352134	8.36517	3.17438	0.0053105	0.795727	-2.34003
7328	UBE2H	ubiquitin conjugating enzyme E2 H	-0.309079	-0.514129	-0.104029	5.08703	-3.16957	0.00536662	0.795727	-2.4056
9349	RPL23	ribosomal protein L23	0.311206	0.104379	0.518034	9.89206	3.16396	0.00543288	0.795727	-2.43695
100506587	NA	NA	-0.851037	-1.4172	-0.284871	0.693464	-3.16079	0.00547059	0.795727	-3.86298
644511	RPL13AP6	ribosomal protein L13a pseudogene 6	1.02017	0.339534	1.70081	-0.770438	3.15172	0.00558	0.795727	-4.10317
4296	MAP3K11	mitogen-activated protein kinase kinase kinase 11	0.337984	0.112083	0.563886	7.17784	3.14607	0.00564935	0.795727	-2.34015
81622	UNC93B1	unc-93 homolog B1, TLR signaling regulator	0.300505	0.0996349	0.501375	6.86462	3.14577	0.00565298	0.795727	-2.33369
1371	CPOX	coproporphyrinogen oxidase	-0.251593	-0.419974	-0.0832121	4.89047	-3.14193	0.00570059	0.795727	-2.46296
56650	CLDND1	claudin domain containing 1	-0.319779	-0.534121	-0.105436	6.26701	-3.13713	0.00576061	0.795727	-2.34552
3998	LMAN1	lectin, mannose binding 1	-0.30529	-0.510204	-0.100376	5.69248	-3.13279	0.00581537	0.795727	-2.38611
200772	UICLM	up-regulated in colorectal cancer liver metastasis	1.31103	0.430204	2.19185	4.51117	3.12978	0.00585374	0.795727	-2.53472
79845	RNF122	ring finger protein 122	0.357715	0.117087	0.598343	3.91875	3.12595	0.00590277	0.795727	-2.66851
23376	UFL1	UFM1 specific ligase 1	-0.249178	-0.417104	-0.0812518	5.45599	-3.1202	0.00597734	0.795727	-2.42323
3161	HMMR	hyaluronan mediated motility receptor	-1.14081	-1.91204	-0.369581	0.34138	-3.11043	0.00610599	0.795727	-3.94318
57801	HES4	hes family bHLH transcription factor 4	1.07597	0.344713	1.80722	2.05244	3.09401	0.00632832	0.795727	-3.31284
23143	LRCH1	leucine rich repeats and calponin homology domain containing 1	-0.294865	-0.495674	-0.0940564	4.2185	-3.08768	0.00641618	0.795727	-2.68652
7700	ZNF141	zinc finger protein 141	-0.747028	-1.25591	-0.238146	1.71268	-3.08681	0.00642822	0.795727	-3.62939
23731	TMEM245	transmembrane protein 245	-0.281542	-0.473669	-0.0894147	5.4991	-3.08138	0.00650468	0.795727	-2.47368
100287789	NA	NA	-0.845584	-1.42307	-0.268102	0.409172	-3.079	0.00653851	0.795727	-3.97045
728642	CDK11A	cyclin dependent kinase 11A	0.440911	0.139771	0.742052	6.63493	3.07874	0.00654219	0.795727	-2.4279
257177	CFAP126	cilia and flagella associated protein 126	-0.493187	-0.83144	-0.154934	1.33018	-3.06592	0.00672715	0.795727	-3.71426
1523	CUX1	cut like homeobox 1	0.361239	0.112935	0.609542	5.91588	3.05916	0.00682665	0.795727	-2.46343
55750	AGK	acylglycerol kinase	-0.272695	-0.460597	-0.084793	5.35057	-3.05166	0.00693879	0.795727	-2.5232
56975	FAM20C	FAM20C golgi associated secretory pathway kinase	0.791137	0.245171	1.3371	3.93665	3.04703	0.00700893	0.795727	-2.77252
162681	C18orf54	chromosome 18 open reading frame 54	-0.566303	-0.957537	-0.175069	1.52623	-3.04371	0.00705966	0.795727	-3.65734
10459	MAD2L2	mitotic arrest deficient 2 like 2	0.238957	0.0738434	0.40407	4.8955	3.04318	0.00706779	0.795727	-2.56753
7072	TIA1	TIA1 cytotoxic granule associated RNA binding protein	-0.204461	-0.346173	-0.0627489	7.17733	-3.03386	0.00721233	0.795727	-2.49641
23102	TBC1D2B	TBC1 domain family member 2B	-0.243591	-0.41257	-0.0746112	5.97106	-3.03122	0.00725368	0.795727	-2.50798
6618	SNAPC2	small nuclear RNA activating complex polypeptide 2	0.324898	0.0993007	0.550495	4.27186	3.02834	0.00729921	0.795727	-2.70517
9158	FIBP	FGF1 intracellular binding protein	0.214326	0.0654974	0.363155	5.80324	3.02816	0.00730196	0.795727	-2.51064
55832	CAND1	cullin associated and neddylation dissociated 1	-0.288047	-0.488088	-0.0880073	6.10376	-3.02787	0.00730654	0.795727	-2.50686
124540	MSI2	musashi RNA binding protein 2	-0.34817	-0.590509	-0.105831	3.53029	-3.02105	0.0074154	0.795727	-2.99583
402682	UFSP1	UFM1 specific peptidase 1	-1.0531	-1.78754	-0.318666	-0.128036	-3.01514	0.00751114	0.795727	-4.11176
26271	FBXO5	F-box protein 5	-0.417661	-0.709403	-0.12592	3.23164	-3.01035	0.00758943	0.795727	-3.0972
23035	PHLPP2	PH domain and leucine rich repeat protein phosphatase 2	-0.312753	-0.531599	-0.0939077	3.4867	-3.00507	0.00767675	0.795727	-3.01351
28821	IGLV1-50	immunoglobulin lambda variable 1-50 (non-functional)	-1.47845	-2.51381	-0.443093	-0.407134	-3.00267	0.00771685	0.795727	-4.0932
84815	MGC12916	uncharacterized protein MGC12916	-0.789818	-1.34315	-0.236488	1.73231	-3.00147	0.0077369	0.795727	-3.65877
54014	BRWD1	bromodomain and WD repeat domain containing 1	-0.248013	-0.422312	-0.0737141	5.80733	-2.99206	0.0078961	0.795727	-2.57015
2954	GSTZ1	glutathione S-transferase zeta 1	0.384519	0.11403	0.655009	3.04147	2.98922	0.00794478	0.795727	-3.07898
148867	SLC30A7	solute carrier family 30 member 7	-0.250021	-0.426083	-0.0739595	5.17597	-2.98609	0.00799881	0.795727	-2.63862
150209	AIFM3	AIF family member 3	0.633212	0.187022	1.0794	3.54023	2.98414	0.00803257	0.795727	-2.97496
8556	CDC14A	cell division cycle 14A	-0.360251	-0.614189	-0.106314	5.73628	-2.98311	0.00805056	0.795727	-2.59552
26505	CNNM3	cyclin and CBS domain divalent metal cation transport mediator 3	-0.245607	-0.419588	-0.0716266	5.7756	-2.96846	0.00830968	0.795727	-2.60514
9308	CD83	CD83 molecule	0.680381	0.196934	1.16383	3.62882	2.95934	0.00847508	0.795727	-2.89008
10273	STUB1	STIP1 homology and U-box containing protein 1	0.225886	0.0651276	0.386645	5.28457	2.95465	0.00856128	0.795727	-2.6493
55088	CCDC186	coiled-coil domain containing 186	-0.474501	-0.812249	-0.136753	3.99899	-2.95417	0.00857027	0.795727	-2.93734
3575	IL7R	interleukin 7 receptor	-0.575348	-0.985213	-0.165482	7.4967	-2.95175	0.008615	0.795727	-2.61602
83855	KLF16	KLF transcription factor 16	0.249852	0.0709269	0.428778	5.36485	2.93631	0.0089069	0.795727	-2.66737
4794	NFKBIE	NFKB inhibitor epsilon	0.35044	0.0993166	0.601563	4.64321	2.93439	0.00894394	0.795727	-2.75116
26046	LTN1	listerin E3 ubiquitin protein ligase 1	-0.269471	-0.463485	-0.0754569	5.1523	-2.92058	0.00921407	0.795727	-2.73077
54492	NEURL1B	neuralized E3 ubiquitin protein ligase 1B	0.595285	0.166666	1.0239	0.391952	2.92041	0.00921741	0.795727	-3.88605
8726	EED	embryonic ectoderm development	-0.247801	-0.42643	-0.0691719	4.58471	-2.91704	0.0092847	0.795727	-2.80954
81844	TRIM56	tripartite motif containing 56	-0.412229	-0.709566	-0.114891	3.39121	-2.91527	0.00932003	0.795727	-3.15307
100507407	NA	NA	0.697865	0.19442	1.20131	-0.151791	2.91481	0.00932938	0.795727	-4.0392
65003	MRPL11	mitochondrial ribosomal protein L11	0.222067	0.0614525	0.382681	5.19021	2.9073	0.00948134	0.795727	-2.72038
23283	CSTF2T	cleavage stimulation factor subunit 2 tau variant	-0.202777	-0.349491	-0.0560635	5.57331	-2.90629	0.00950201	0.795727	-2.70972
83732	RIOK1	RIO kinase 1	0.221702	0.0609897	0.382415	4.67523	2.90076	0.00961588	0.795727	-2.80272
55870	ASH1L	ASH1 like histone lysine methyltransferase	-0.285987	-0.493572	-0.0784019	5.68739	-2.89695	0.00969491	0.795727	-2.71411
5922	RASA2	RAS p21 protein activator 2	-0.501705	-0.865911	-0.137498	4.30104	-2.89662	0.00970182	0.795727	-2.93253
3738	KCNA3	potassium voltage-gated channel subfamily A member 3	-0.375328	-0.648	-0.102656	4.5808	-2.89442	0.00974779	0.795727	-2.861
123096	SLC25A29	solute carrier family 25 member 29	0.811458	0.220344	1.40257	5.09423	2.8866	0.00991315	0.795727	-2.75636
4289	MKLN1	muskelin 1	-0.168368	-0.291151	-0.0455847	5.65056	-2.88344	0.00998053	0.795727	-2.73291
56255	TMX4	thioredoxin related transmembrane protein 4	-0.330481	-0.571668	-0.0892944	5.05664	-2.88127	0.0100272	0.795727	-2.79387
4686	NCBP1	nuclear cap binding protein subunit 1	-0.194374	-0.336237	-0.0525117	5.27766	-2.88112	0.0100304	0.795727	-2.76514
116068	LYSMD3	LysM domain containing 3	-0.295227	-0.511031	-0.0794226	4.57473	-2.87665	0.0101273	0.795727	-2.87177
54832	VPS13C	vacuolar protein sorting 13 homolog C	-0.234683	-0.406318	-0.0630474	7.19925	-2.87518	0.0101592	0.795727	-2.72089
57223	PPP4R3B	protein phosphatase 4 regulatory subunit 3B	-0.174742	-0.302812	-0.0466717	6.7219	-2.86906	0.0102936	0.795727	-2.72519
4297	KMT2A	lysine methyltransferase 2A	-0.345862	-0.599556	-0.0921686	6.44367	-2.86671	0.0103456	0.795727	-2.73022
4666	NACA	nascent polypeptide associated complex subunit alpha	0.196109	0.0520589	0.340158	9.59427	2.8627	0.0104352	0.795727	-2.81168
3770	KCNJ14	potassium inwardly rectifying channel subfamily J member 14	-0.779291	-1.35198	-0.206598	0.0592053	-2.86134	0.0104657	0.795727	-4.07814
943	TNFRSF8	TNF receptor superfamily member 8	0.564767	0.14947	0.980065	4.11115	2.85957	0.0105053	0.795727	-2.94107
100129484	LINC02983	long intergenic non-protein coding RNA 2983	0.919635	0.243167	1.5961	-0.446358	2.85864	0.0105264	0.795727	-4.10387
3672	ITGA1	integrin subunit alpha 1	-1.20868	-2.09979	-0.317581	0.245976	-2.85217	0.0106733	0.795727	-4.06397
256380	SCML4	Scm polycomb group protein like 4	-0.361029	-0.627277	-0.0947804	5.48298	-2.85132	0.0106929	0.795727	-2.79131
283106	CSNK2A3	casein kinase 2 alpha 3	-0.482292	-0.838477	-0.126108	3.49258	-2.84725	0.0107865	0.795727	-3.21289
123036	TC2N	tandem C2 domains, nuclear	-0.336318	-0.584992	-0.0876444	7.09561	-2.84388	0.0108647	0.795727	-2.76487
8869	ST3GAL5	ST3 beta-galactoside alpha-2,3-sialyltransferase 5	0.319954	0.0833275	0.556581	5.29346	2.84325	0.0108794	0.795727	-2.80151
8837	CFLAR	CASP8 and FADD like apoptosis regulator	-0.22052	-0.383668	-0.057372	6.42549	-2.84222	0.0109035	0.795727	-2.76328
115708	TRMT61A	tRNA methyltransferase 61A	0.324554	0.0842633	0.564845	4.04676	2.84015	0.0109519	0.795727	-2.97992
81543	LRRC3	leucine rich repeat containing 3	0.759909	0.196742	1.32308	-0.448853	2.83736	0.0110174	0.795727	-4.1312
23416	KCNH3	potassium voltage-gated channel subfamily H member 3	0.44659	0.115613	0.777567	3.47807	2.83728	0.0110194	0.795727	-3.1345
9831	ZNF623	zinc finger protein 623	-0.287598	-0.500918	-0.074277	4.06577	-2.83494	0.0110748	0.795727	-3.02682
54899	PXK	PX domain containing serine/threonine kinase like	-0.397723	-0.692731	-0.102714	4.2113	-2.83489	0.0110759	0.795727	-3.01519
29107	NXT1	nuclear transport factor 2 like export factor 1	0.286047	0.0737784	0.498315	3.82676	2.83363	0.0111059	0.795727	-3.03967
5597	MAPK6	mitogen-activated protein kinase 6	-0.278688	-0.48561	-0.0717673	4.4979	-2.83208	0.0111428	0.795727	-2.93612
8550	MAPKAPK5	MAPK activated protein kinase 5	0.193065	0.0495919	0.336538	4.79814	2.82959	0.0112022	0.795727	-2.8725
140701	ABHD16B	abhydrolase domain containing 16B	0.361147	0.0924584	0.629835	2.99548	2.82635	0.0112802	0.795727	-3.28273
120534	ARL14EP	ARF like GTPase 14 effector protein	-0.282606	-0.493241	-0.0719718	4.91094	-2.82126	0.0114036	0.795727	-2.89305
117289	TAGAP	T cell activation RhoGTPase activating protein	-0.270465	-0.472186	-0.0687448	7.53414	-2.81937	0.0114498	0.795727	-2.80462
222236	NAPEPLD	N-acyl phosphatidylethanolamine phospholipase D	-0.276346	-0.482584	-0.0701079	3.59803	-2.81757	0.0114939	0.795727	-3.1638
100506628	NA	NA	0.756159	0.191822	1.3205	-0.33098	2.81751	0.0114954	0.795727	-4.09769
84250	SLF1	SMC5-SMC6 complex localization factor 1	-0.3754	-0.655698	-0.095101	2.97683	-2.8162	0.0115276	0.795727	-3.35742
57189	DENND11	DENN domain containing 11	-0.26297	-0.459476	-0.0664639	6.39791	-2.81398	0.0115825	0.795727	-2.80408
29028	ATAD2	ATPase family AAA domain containing 2	-0.308015	-0.53851	-0.0775204	4.09525	-2.80997	0.0116821	0.795727	-3.03714
5933	RBL1	RB transcriptional corepressor like 1	-0.31243	-0.546262	-0.0785984	3.39665	-2.80957	0.0116921	0.795727	-3.24073
5159	PDGFRB	platelet derived growth factor receptor beta	1.05023	0.263772	1.83668	2.76368	2.80802	0.011731	0.795727	-3.35016
6309	SC5D	sterol-C5-desaturase	-0.28918	-0.506077	-0.0722817	3.92067	-2.80352	0.0118443	0.795727	-3.09627
656	BMP8B	bone morphogenetic protein 8b	-0.598314	-1.04754	-0.149091	1.96338	-2.80064	0.0119172	0.795727	-3.67114
219844	HYLS1	HYLS1 centriolar and ciliogenesis associated	-0.446942	-0.782759	-0.111126	2.39147	-2.7986	0.0119694	0.795727	-3.53532
201562	HACD2	3-hydroxyacyl-CoA dehydratase 2	-0.655316	-1.14804	-0.162595	2.20797	-2.79666	0.0120189	0.795727	-3.66318
55196	RESF1	retroelement silencing factor 1	-0.298579	-0.523331	-0.0738275	7.89376	-2.79349	0.0121005	0.795727	-2.84782
9527	GOSR1	golgi SNAP receptor complex member 1	-0.168528	-0.295626	-0.0414303	5.0638	-2.78821	0.0122376	0.795727	-2.91159
23043	TNIK	TRAF2 and NCK interacting kinase	-0.328102	-0.575674	-0.0805307	4.81963	-2.78676	0.0122755	0.795727	-2.94414
27246	RNF115	ring finger protein 115	-0.266481	-0.467766	-0.0651959	4.42115	-2.78385	0.0123519	0.795727	-3.00267
375743	PTAR1	protein prenyltransferase alpha subunit repeat containing 1	-0.261455	-0.458991	-0.0639199	5.77107	-2.78319	0.0123692	0.795727	-2.86501
55729	ATF7IP	activating transcription factor 7 interacting protein	-0.386671	-0.67901	-0.0943319	4.99137	-2.78129	0.0124196	0.795727	-2.94243
23190	UBXN4	UBX domain protein 4	-0.178044	-0.312712	-0.0433763	7.12417	-2.78006	0.012452	0.795727	-2.85466
8635	RNASET2	ribonuclease T2	0.3434	0.0833417	0.603459	7.50393	2.77665	0.012543	0.795727	-2.8674
221545	C6orf136	chromosome 6 open reading frame 136	0.308342	0.0747638	0.54192	2.26192	2.77582	0.0125651	0.795727	-3.53407
4850	CNOT4	CCR4-NOT transcription complex subunit 4	-0.238516	-0.419314	-0.0577191	4.31359	-2.77407	0.0126121	0.795727	-3.03697
632	BGLAP	bone gamma-carboxyglutamate protein	0.551642	0.133455	0.969829	1.44575	2.77382	0.0126188	0.795727	-3.76133
23002	DAAM1	dishevelled associated activator of morphogenesis 1	-0.433903	-0.763534	-0.104271	2.52124	-2.76793	0.0127781	0.795727	-3.54471
93550	ZFAND4	zinc finger AN1-type containing 4	-0.322676	-0.567928	-0.0774243	3.61506	-2.76659	0.0128144	0.795727	-3.21072
23580	CDC42EP4	CDC42 effector protein 4	0.566014	0.135118	0.996909	2.81405	2.76214	0.0129364	0.795727	-3.37512
151246	SGO2	shugoshin 2	-0.583537	-1.02789	-0.139184	1.69981	-2.76141	0.0129565	0.795727	-3.75548
10885	WDR3	WD repeat domain 3	-0.216488	-0.38136	-0.0516157	4.63107	-2.76107	0.012966	0.795727	-3.00595
79763	ISOC2	isochorismatase domain containing 2	0.2568	0.0612191	0.45238	3.57955	2.76096	0.0129691	0.795727	-3.19612
89970	RSPRY1	ring finger and SPRY domain containing 1	-0.31829	-0.560768	-0.0758116	3.69998	-2.7602	0.0129899	0.795727	-3.2062
11113	CIT	citron rho-interacting serine/threonine kinase	-0.586985	-1.03417	-0.139796	1.18624	-2.76011	0.0129925	0.795727	-3.86643
286827	TRIM59	tripartite motif containing 59	-0.238911	-0.421016	-0.0568058	4.13862	-2.7587	0.0130315	0.795727	-3.07949
115286	SLC25A26	solute carrier family 25 member 26	0.277162	0.065798	0.488525	4.12227	2.75736	0.0130686	0.795727	-3.05933
285172	HYCC2	hyccin PI4KA lipid kinase complex subunit 2	-0.194397	-0.342744	-0.0460508	5.01951	-2.75552	0.0131199	0.795727	-2.95742
64864	RFX7	regulatory factor X7	-0.308294	-0.543738	-0.0728498	5.00424	-2.75339	0.0131794	0.795727	-2.96372
29997	NOP53	NOP53 ribosome biogenesis factor	0.285826	0.0673219	0.50433	9.55811	2.75063	0.0132569	0.795727	-2.95839
10773	ZBTB6	zinc finger and BTB domain containing 6	-0.439745	-0.776136	-0.103354	3.77674	-2.74883	0.0133079	0.795727	-3.20144
7136	TNNI2	troponin I2, fast skeletal type	0.707563	0.16604	1.24909	2.59181	2.74751	0.0133454	0.795727	-3.42488
744	MPPED2	metallophosphoesterase domain containing 2	0.844562	0.198164	1.49096	-0.863826	2.7474	0.0133483	0.795727	-4.20239
84896	ATAD1	ATPase family AAA domain containing 1	-0.24123	-0.425885	-0.0565749	4.73202	-2.74702	0.0133593	0.795727	-3.00747
10652	YKT6	YKT6 v-SNARE homolog	0.166233	0.0387533	0.293713	6.36227	2.742	0.0135025	0.795727	-2.90413
51715	RAB23	RAB23, member RAS oncogene family	-0.652998	-1.15378	-0.152212	0.531194	-2.7419	0.0135054	0.795727	-4.03881
9108	MTMR7	myotubularin related protein 7	-0.494094	-0.873511	-0.114678	1.37043	-2.73832	0.0136084	0.795727	-3.84282
9994	CASP8AP2	caspase 8 associated protein 2	-0.227746	-0.402729	-0.0527626	5.45013	-2.73681	0.013652	0.795727	-2.94866
55663	ZNF446	zinc finger protein 446	0.306316	0.0704472	0.542185	3.68248	2.7308	0.0138273	0.795727	-3.17779
55214	P3H2	prolyl 3-hydroxylase 2	1.05768	0.242319	1.87304	-0.139708	2.72769	0.0139188	0.795727	-4.13854
55365	TMEM176A	transmembrane protein 176A	1.8282	0.418146	3.23826	4.73038	2.72633	0.0139591	0.795727	-3.03148
64236	PDLIM2	PDZ and LIM domain 2	0.177912	0.0406577	0.315166	6.19154	2.72565	0.0139792	0.795727	-2.92857
6526	SLC5A3	solute carrier family 5 member 3	-0.213007	-0.37737	-0.0486445	5.21838	-2.7251	0.0139957	0.795727	-2.97525
5926	ARID4A	AT-rich interaction domain 4A	-0.192318	-0.340944	-0.0436922	5.18139	-2.72093	0.01412	0.795727	-2.98821
79879	CCDC134	coiled-coil domain containing 134	-0.563134	-0.998392	-0.127876	1.0196	-2.72055	0.0141314	0.795727	-3.93879
26355	FAM162A	family with sequence similarity 162 member A	0.215431	0.0485761	0.382285	4.39456	2.71494	0.0143003	0.795727	-3.07661
127833	SYT2	synaptotagmin 2	-0.591262	-1.0492	-0.13332	-0.269408	-2.71494	0.0143003	0.795727	-4.1737
400818	NBPF9	NBPF member 9	-0.484054	-0.859671	-0.108437	5.03261	-2.70981	0.0144565	0.795727	-3.03094
8707	B3GALT2	beta-1,3-galactosyltransferase 2	-1.09525	-1.94596	-0.244544	0.643338	-2.70723	0.0145359	0.795727	-4.0529
9194	SLC16A7	solute carrier family 16 member 7	-0.503195	-0.894172	-0.112217	1.80469	-2.70629	0.0145647	0.795727	-3.81441
100506251	NA	NA	-1.3473	-2.39526	-0.299332	-0.512937	-2.70338	0.0146546	0.795727	-4.21293
162972	ZNF550	zinc finger protein 550	-0.490992	-0.873204	-0.108779	2.62	-2.70122	0.0147219	0.795727	-3.58757
64895	PAPOLG	poly(A) polymerase gamma	-0.225652	-0.401388	-0.0499158	4.97232	-2.70003	0.014759	0.795727	-3.03605
122616	CLBA1	clathrin binding box of aftiphilin containing 1	0.561362	0.124156	0.998569	0.771048	2.6999	0.0147631	0.795727	-3.97094
406934	MIR142	microRNA 142	0.517955	0.114287	0.921623	5.12292	2.6981	0.0148194	0.795727	-3.00094
326625	MMAB	metabolism of cobalamin associated B	0.266165	0.0586663	0.473664	3.67303	2.69728	0.014845	0.795727	-3.2314
122509	IFI27L1	interferon alpha inducible protein 27 like 1	-0.535811	-0.953938	-0.117684	1.58729	-2.6946	0.0149295	0.795727	-3.80038
100129917	PCGF3-AS1	PCGF3 antisense RNA 1	-0.707858	-1.26084	-0.154878	0.572587	-2.69171	0.0150211	0.795727	-4.05473
27128	CYTH4	cytohesin 4	0.218023	0.0476838	0.388363	7.91879	2.6914	0.0150309	0.795727	-2.99351
7942	TFEB	transcription factor EB	0.28015	0.0612106	0.49909	5.71013	2.69065	0.0150547	0.795727	-2.98865
100506190	LINC00963	long intergenic non-protein coding RNA 963	0.429997	0.0939031	0.766092	3.88295	2.69027	0.0150669	0.795727	-3.20073
5290	PIK3CA	phosphatidylinositol-4,5-bisphosphate 3-kinase catalytic subunit alpha	-0.181857	-0.324007	-0.039707	4.51206	-2.69013	0.0150712	0.795727	-3.10128
340206	TREML3P	triggering receptor expressed on myeloid cells like 3, pseudogene	0.953805	0.207995	1.69962	0.438903	2.68919	0.0151012	0.795727	-4.03595
1901	S1PR1	sphingosine-1-phosphate receptor 1	-0.325803	-0.581188	-0.0704175	6.85508	-2.68256	0.0153143	0.795727	-2.98807
6142	RPL18A	ribosomal protein L18a	0.33658	0.072571	0.60059	6.89419	2.68078	0.0153722	0.795727	-2.99208
55330	BLOC1S4	biogenesis of lysosomal organelles complex 1 subunit 4	0.22379	0.048041	0.399539	4.8002	2.67756	0.015477	0.795727	-3.06835
84282	RNF135	ring finger protein 135	0.340799	0.0728629	0.608735	5.1596	2.6746	0.0155741	0.795727	-3.03946
203069	R3HCC1	R3H domain and coiled-coil containing 1	0.207364	0.0442013	0.370528	5.01995	2.67241	0.0156461	0.795727	-3.053
158427	TSTD2	thiosulfate sulfurtransferase like domain containing 2	-0.384939	-0.687865	-0.0820137	2.68035	-2.67207	0.0156575	0.795727	-3.56794
55127	HEATR1	HEAT repeat containing 1	-0.180225	-0.322228	-0.0382231	6.0678	-2.66877	0.0157667	0.795727	-3.01232
100190986	LOC100190986	uncharacterized LOC100190986	-0.713951	-1.27653	-0.151374	2.47308	-2.66856	0.0157737	0.795727	-3.6305
27440	HDHD5	haloacid dehalogenase like hydrolase domain containing 5	0.226424	0.0472285	0.405619	5.82878	2.65697	0.016164	0.795727	-3.03137
5965	RECQL	RecQ like helicase	-0.255828	-0.458376	-0.0532803	5.10516	-2.6559	0.0162005	0.795727	-3.08184
27107	ZBTB11	zinc finger and BTB domain containing 11	-0.187202	-0.335707	-0.0386962	5.51976	-2.65068	0.0163795	0.795727	-3.05849
23269	MGA	MAX dimerization protein MGA	-0.201881	-0.362204	-0.041559	5.45604	-2.64785	0.0164776	0.795727	-3.06709
83871	RAB34	RAB34, member RAS oncogene family	0.302597	0.0622883	0.542906	4.6063	2.64781	0.0164791	0.795727	-3.12628
286262	TPRN	taperin	0.275197	0.0561569	0.494238	3.67113	2.64187	0.0166863	0.795727	-3.28636
28959	TMEM176B	transmembrane protein 176B	2.09747	0.426663	3.76827	6.23819	2.63974	0.0167613	0.795727	-3.06987
55540	IL17RB	interleukin 17 receptor B	-0.675257	-1.21362	-0.136891	2.40777	-2.63744	0.0168426	0.795727	-3.63389
84930	MASTL	microtubule associated serine/threonine kinase like	-0.456056	-0.819672	-0.0924399	3.45041	-2.63734	0.016846	0.795727	-3.37705
56919	DHX33	DEAH-box helicase 33	-0.407632	-0.732866	-0.0823973	3.43037	-2.6355	0.0169114	0.795727	-3.40382
54497	HEATR5B	HEAT repeat containing 5B	-0.198541	-0.357043	-0.0400388	6.09139	-2.63394	0.0169669	0.795727	-3.05977
2035	EPB41	erythrocyte membrane protein band 4.1	-0.243524	-0.438065	-0.0489829	7.74055	-2.63222	0.0170285	0.795727	-3.06836
10905	MAN1A2	mannosidase alpha class 1A member 2	-0.459918	-0.827735	-0.0921005	4.02947	-2.62929	0.0171334	0.795727	-3.27636
114801	TMEM200A	transmembrane protein 200A	-0.652592	-1.17544	-0.129746	0.596298	-2.62457	0.0173042	0.795727	-4.10259
5875	RABGGTA	Rab geranylgeranyltransferase subunit alpha	0.206052	0.0405997	0.371505	5.28708	2.61875	0.0175169	0.795727	-3.10639
11262	SP140	SP140 nuclear body protein	-0.1871	-0.337339	-0.0368618	5.81532	-2.61869	0.0175193	0.795727	-3.08711
10640	EXOC5	exocyst complex component 5	-0.232724	-0.41967	-0.0457766	5.28003	-2.61766	0.0175573	0.795727	-3.11863
2783	GNB2	G protein subunit beta 2	0.376805	0.0737506	0.679859	8.15384	2.61449	0.0176744	0.795727	-3.10376
5429	POLH	DNA polymerase eta	-0.242876	-0.438283	-0.0474675	4.60671	-2.61356	0.0177089	0.795727	-3.18868
63940	GPSM3	G protein signaling modulator 3	0.174374	0.0339685	0.31478	5.44567	2.61149	0.017786	0.795727	-3.10791
26768	SNORA73B	small nucleolar RNA, H/ACA box 73B	0.485647	0.0945988	0.876696	0.850601	2.61145	0.0177876	0.795727	-3.98076
51226	COPZ2	COPI coat complex subunit zeta 2	0.51419	0.100132	0.928247	1.40985	2.61128	0.0177938	0.795727	-3.8527
56946	EMSY	EMSY transcriptional repressor, BRCA2 interacting	-0.253261	-0.45728	-0.0492429	4.3349	-2.6103	0.0178305	0.795727	-3.22792
339942	H1-10-AS1	H1-10 antisense RNA 1	0.495612	0.0961898	0.895034	1.29796	2.60916	0.0178731	0.795727	-3.86601
1066	CES1	carboxylesterase 1	1.07014	0.207672	1.93261	5.20933	2.60909	0.0178758	0.795727	-3.12769
10499	NCOA2	nuclear receptor coactivator 2	-0.412466	-0.745282	-0.0796491	3.89523	-2.606	0.0179921	0.795727	-3.33392
2530	FUT8	fucosyltransferase 8	-0.295535	-0.534149	-0.0569205	3.61268	-2.60437	0.0180534	0.795727	-3.37347
23221	RHOBTB2	Rho related BTB domain containing 2	0.253332	0.0487362	0.457928	4.02844	2.60366	0.0180805	0.795727	-3.25842
3728	JUP	junction plakoglobin	0.950649	0.182352	1.71895	4.60923	2.60185	0.0181492	0.795727	-3.17374
100507342	NA	NA	-0.667538	-1.20754	-0.127539	0.342771	-2.59941	0.0182423	0.795727	-4.12203
5979	RET	ret proto-oncogene	0.627433	0.119831	1.13503	0.267457	2.59917	0.0182512	0.795727	-4.06902
6790	AURKA	aurora kinase A	-0.565971	-1.02392	-0.10802	1.62888	-2.59876	0.018267	0.795727	-3.8505
51755	CDK12	cyclin dependent kinase 12	-0.236882	-0.428588	-0.0451752	5.60394	-2.59828	0.0182855	0.795727	-3.12536
8439	NSMAF	neutral sphingomyelinase activation associated factor	-0.173602	-0.3141	-0.0331036	5.75697	-2.59821	0.0182881	0.795727	-3.11748
23033	DOP1A	DOP1 leucine zipper like protein A	-0.27886	-0.504985	-0.0527352	4.78878	-2.59316	0.0184826	0.795727	-3.19041
280636	SELENOH	selenoprotein H	0.23886	0.0451361	0.432583	6.00378	2.59269	0.0185006	0.795727	-3.11621
113251	LARP4	La ribonucleoprotein 4	-0.241753	-0.43791	-0.0455966	4.6519	-2.59155	0.0185448	0.795727	-3.20889
9728	SECISBP2L	SECIS binding protein 2 like	-0.192169	-0.348094	-0.0362438	5.59618	-2.59154	0.0185452	0.795727	-3.13459
10572	SIVA1	SIVA1 apoptosis inducing factor	0.242898	0.0457902	0.440007	4.91351	2.59126	0.0185562	0.795727	-3.16751
494143	CHAC2	ChaC glutathione specific gamma-glutamylcyclotransferase 2	-0.556086	-1.0075	-0.104677	1.42642	-2.59037	0.0185906	0.795727	-3.90093
3964	LGALS8	galectin 8	-0.285851	-0.518183	-0.0535188	5.12253	-2.58715	0.0187165	0.795727	-3.17147
9374	PPT2	palmitoyl-protein thioesterase 2	-0.675775	-1.22512	-0.126431	0.793926	-2.58671	0.0187335	0.795727	-4.03892
113263	GLCCI1	glucocorticoid induced 1	-0.319447	-0.579183	-0.0597112	5.21338	-2.58617	0.0187547	0.795727	-3.16299
9497	SLC4A7	solute carrier family 4 member 7	-0.46075	-0.835398	-0.0861014	5.06638	-2.58602	0.0187607	0.795727	-3.18076
30001	ERO1A	endoplasmic reticulum oxidoreductase 1 alpha	-0.337266	-0.61208	-0.0624524	4.99842	-2.58063	0.0189736	0.795727	-3.19564
149986	LSM14B	LSM family member 14B	0.138742	0.0256822	0.251802	5.91403	2.58042	0.0189817	0.795727	-3.13477
150223	YDJC	YdjC chitooligosaccharide deacetylase homolog	0.211149	0.0390244	0.383274	4.73072	2.57951	0.019018	0.795727	-3.20175
26517	TIMM13	translocase of inner mitochondrial membrane 13	0.253139	0.0466066	0.459671	4.93718	2.57728	0.0191068	0.795727	-3.18377
200916	RPL22L1	ribosomal protein L22 like 1	0.293013	0.0537459	0.53228	4.76987	2.5751	0.0191939	0.795727	-3.19857
1378	CR1	complement C3b/C4b receptor 1 (Knops blood group)	-0.389531	-0.707687	-0.0713743	5.18043	-2.57449	0.0192183	0.795727	-3.19096
375341	C3orf62	chromosome 3 open reading frame 62	0.282051	0.0516493	0.512452	4.32028	2.57414	0.0192324	0.795727	-3.2516
29128	UHRF1	ubiquitin like with PHD and ring finger domains 1	-0.527243	-0.957988	-0.0964988	2.4764	-2.57384	0.0192445	0.795727	-3.67309
2934	GSN	gelsolin	0.287027	0.0525331	0.521521	6.62961	2.57384	0.0192445	0.795727	-3.13898
6206	RPS12	ribosomal protein S12	0.2875	0.0525706	0.522429	10.2957	2.57331	0.0192661	0.795727	-3.22011
148413	MRPL20-AS1	MRPL20 antisense RNA 1	0.238951	0.0435241	0.434377	4.64885	2.57108	0.0193559	0.795727	-3.21938
9532	BAG2	BAG cochaperone 2	-0.396368	-0.720722	-0.0720137	2.21096	-2.56963	0.0194148	0.795727	-3.75043
133746	JMY	junction mediating and regulatory protein, p53 cofactor	-0.323887	-0.588975	-0.0587994	4.82023	-2.56918	0.0194328	0.795727	-3.22209
54878	DPP8	dipeptidyl peptidase 8	-0.289739	-0.527331	-0.0521481	4.13059	-2.5643	0.0196321	0.795727	-3.318
100506115	PELATON	plaque enriched lncRNA in atherosclerotic and inflammatory bowel macrophage regulation	0.50597	0.0906882	0.921251	5.81737	2.56196	0.0197278	0.795727	-3.1625
5788	PTPRC	protein tyrosine phosphatase receptor type C	-0.26273	-0.478571	-0.0468894	10.0884	-2.55957	0.0198265	0.795727	-3.22181
29099	COMMD9	COMM domain containing 9	0.260909	0.0462555	0.475563	5.60989	2.55589	0.0199794	0.795727	-3.17631
221079	ARL5B	ARF like GTPase 5B	-0.624176	-1.13819	-0.110158	1.90805	-2.5534	0.0200831	0.795727	-3.84634
254048	UBN2	ubinuclein 2	-0.20019	-0.365128	-0.0352507	4.86028	-2.55217	0.0201349	0.795727	-3.23294
6234	RPS28	ribosomal protein S28	0.399906	0.0703802	0.729432	2.66597	2.55187	0.0201473	0.795727	-3.59261
132884	EVC2	EvC ciliary complex subunit 2	-0.942577	-1.71951	-0.165644	0.304182	-2.55108	0.0201807	0.795727	-4.10825
259282	BOD1L1	biorientation of chromosomes in cell division 1 like 1	-0.244335	-0.445833	-0.0428369	6.12092	-2.5498	0.0202347	0.795727	-3.17612
9682	KDM4A	lysine demethylase 4A	-0.229964	-0.419781	-0.0401468	5.17368	-2.54751	0.0203315	0.795727	-3.21304
79809	TTC21B	tetratricopeptide repeat domain 21B	-0.210441	-0.384252	-0.0366302	3.81625	-2.54592	0.0203989	0.795727	-3.39162
283070	NA	NA	0.260726	0.0453402	0.476111	4.72434	2.54541	0.0204203	0.795727	-3.25051
6813	STXBP2	syntaxin binding protein 2	0.206477	0.0358914	0.377062	7.89487	2.54519	0.0204298	0.795727	-3.19205
3162	HMOX1	heme oxygenase 1	0.381916	0.0661746	0.697657	6.68434	2.54347	0.020503	0.795727	-3.18138
390732	CES1P2	carboxylesterase 1 pseudogene 2	1.12664	0.195025	2.05825	0.246632	2.54296	0.0205249	0.795727	-4.10215
152217	NCBP2AS2	NCBP2 antisense 2 (head to head)	0.363301	0.0628667	0.663735	4.74908	2.54278	0.0205328	0.795727	-3.23772
140467	ZNF358	zinc finger protein 358	0.433047	0.0748525	0.791241	3.68845	2.54218	0.0205581	0.795727	-3.38261
50486	G0S2	G0/G1 switch 2	1.50789	0.26038	2.75539	1.44513	2.54166	0.0205807	0.795727	-3.90325
5562	PRKAA1	protein kinase AMP-activated catalytic subunit alpha 1	-0.180016	-0.329028	-0.0310047	6.24552	-2.54029	0.0206395	0.795727	-3.18646
23621	BACE1	beta-secretase 1	-0.314487	-0.574995	-0.0539793	3.91576	-2.53848	0.0207174	0.795727	-3.38935
23310	NCAPD3	non-SMC condensin II complex subunit D3	-0.195893	-0.358196	-0.0335898	4.73139	-2.53795	0.0207402	0.795727	-3.26446
389677	RBM12B	RNA binding motif protein 12B	-0.306274	-0.560096	-0.0524522	3.9815	-2.5373	0.0207681	0.795727	-3.38942
285346	ZNF852	zinc finger protein 852	-0.418993	-0.766324	-0.0716626	1.9679	-2.53662	0.0207977	0.795727	-3.83383
10721	POLQ	DNA polymerase theta	-0.709907	-1.29858	-0.121235	0.622822	-2.53582	0.0208321	0.795727	-4.06187
11018	TMED1	transmembrane p24 trafficking protein 1	0.205959	0.0350925	0.376826	4.56539	2.53463	0.0208838	0.795727	-3.26927
51290	ERGIC2	ERGIC and golgi 2	-0.31437	-0.575393	-0.0533466	4.04144	-2.53252	0.0209758	0.795727	-3.37189
29948	OSGIN1	oxidative stress induced growth inhibitor 1	0.666427	0.112803	1.22005	1.24758	2.53121	0.0210328	0.795727	-3.94918
55175	KLHL11	kelch like family member 11	-0.786417	-1.4407	-0.132134	0.788344	-2.52743	0.0211991	0.795727	-4.09251
4293	MAP3K9	mitogen-activated protein kinase kinase kinase 9	-0.572032	-1.0482	-0.0958628	0.357562	-2.5261	0.0212577	0.795727	-4.15288
56916	SMARCAD1	SNF2 related chromatin remodeling ATPase with DExD box 1	-0.165061	-0.302555	-0.0275678	5.12828	-2.52438	0.0213339	0.795727	-3.24635
2867	FFAR2	free fatty acid receptor 2	0.786912	0.130293	1.44353	1.90257	2.52002	0.0215279	0.795727	-3.76245
225	ABCD2	ATP binding cassette subfamily D member 2	-0.363951	-0.667781	-0.0601214	3.92051	-2.51886	0.0215798	0.795727	-3.41114
285958	SNHG15	small nucleolar RNA host gene 15	0.302149	0.0497163	0.554582	4.58008	2.5169	0.0216675	0.795727	-3.29124
6155	RPL27	ribosomal protein L27	0.237564	0.0390403	0.436088	10.1598	2.51628	0.0216956	0.795727	-3.28536
7586	ZKSCAN1	zinc finger with KRAB and SCAN domains 1	-0.27324	-0.501591	-0.0448886	4.67751	-2.51612	0.0217028	0.795727	-3.30257
83448	PUS7L	pseudouridine synthase 7 like	-0.310899	-0.571247	-0.0505502	2.62334	-2.51105	0.0219325	0.795727	-3.7081
51499	TRIAP1	TP53 regulated inhibitor of apoptosis 1	0.212569	0.0345152	0.390624	4.28967	2.51038	0.0219628	0.795727	-3.33448
23122	CLASP2	cytoplasmic linker associated protein 2	-0.153454	-0.282143	-0.0247655	5.12528	-2.50743	0.0220975	0.795727	-3.2681
150291	MORC2-AS1	MORC2 antisense RNA 1	0.466755	0.0752482	0.858262	4.11268	2.50692	0.022121	0.795727	-3.35583
100507448	NA	NA	0.407612	0.0653609	0.749863	3.73176	2.50434	0.0222398	0.795727	-3.41649
51495	HACD3	3-hydroxyacyl-CoA dehydratase 3	-0.240916	-0.443208	-0.038623	4.45659	-2.50424	0.0222443	0.795727	-3.33577
84572	GNPTG	N-acetylglucosamine-1-phosphate transferase subunit gamma	0.157636	0.0247631	0.290509	5.85278	2.49465	0.0226906	0.795727	-3.25297
890	CCNA2	cyclin A2	-0.666351	-1.22827	-0.104433	1.94006	-2.49357	0.0227416	0.795727	-3.83602
6482	ST3GAL1	ST3 beta-galactoside alpha-2,3-sialyltransferase 1	-0.172248	-0.317633	-0.0268635	6.90331	-2.49131	0.0228483	0.795727	-3.25302
2935	GSPT1	G1 to S phase transition 1	-0.17915	-0.330424	-0.027876	6.64503	-2.49025	0.0228981	0.795727	-3.25373
93587	TRMT10A	tRNA methyltransferase 10A	-0.375177	-0.691982	-0.0583716	2.25557	-2.4902	0.0229005	0.795727	-3.78832
100134934	TEN1	TEN1 subunit of CST complex	0.276642	0.0429335	0.51035	3.82645	2.48906	0.022955	0.795727	-3.41292
84225	ZMYND15	zinc finger MYND-type containing 15	0.481618	0.0745508	0.888686	1.98224	2.48787	0.0230114	0.795727	-3.80902
55111	PLEKHJ1	pleckstrin homology domain containing J1	0.207278	0.0319132	0.382642	5.78518	2.48543	0.0231277	0.795727	-3.26656
130589	GALM	galactose mutarotase	-0.245861	-0.454229	-0.0374932	4.26848	-2.48113	0.0233342	0.795727	-3.38211
51512	GTSE1	G2 and S-phase expressed 1	-0.884451	-1.63444	-0.134464	0.745613	-2.47977	0.0234001	0.795727	-4.05822
3727	JUND	JunD proto-oncogene, AP-1 transcription factor subunit	0.366784	0.0556431	0.677925	7.11837	2.47882	0.0234462	0.795727	-3.27316
6654	SOS1	SOS Ras/Rac guanine nucleotide exchange factor 1	-0.230977	-0.427036	-0.0349182	6.11448	-2.47727	0.0235212	0.795727	-3.27429
203328	SUSD3	sushi domain containing 3	0.295402	0.0446188	0.546186	5.39801	2.47689	0.0235399	0.795727	-3.29056
100129195	ZSCAN16-AS1	ZSCAN16 antisense RNA 1	0.271816	0.0409409	0.502691	3.25881	2.47565	0.0236002	0.795727	-3.5433
64793	CEP85	centrosomal protein 85	0.216559	0.0325507	0.400567	4.7747	2.47474	0.0236444	0.795727	-3.32637
3904	LAIR2	leukocyte associated immunoglobulin like receptor 2	0.930076	0.138821	1.72133	2.29032	2.47168	0.0237943	0.795727	-3.79909
79085	SLC25A23	solute carrier family 25 member 23	-0.319742	-0.591871	-0.047613	4.18876	-2.47068	0.0238438	0.795727	-3.41408
54935	DUSP23	dual specificity phosphatase 23	0.282747	0.0420803	0.523415	4.51749	2.47043	0.0238558	0.795727	-3.35034
283349	RASSF3	Ras association domain family member 3	-0.33846	-0.626812	-0.0501094	4.87299	-2.46818	0.0239668	0.795727	-3.34954
200576	PIKFYVE	phosphoinositide kinase, FYVE-type zinc finger containing	-0.226579	-0.41963	-0.0335266	5.94318	-2.46795	0.0239785	0.795727	-3.29042
162979	ZNF296	zinc finger protein 296	0.317208	0.0468285	0.587587	2.88751	2.46696	0.0240276	0.795727	-3.6244
29127	RACGAP1	Rac GTPase activating protein 1	-0.3191	-0.591101	-0.0470982	3.67189	-2.46687	0.0240319	0.795727	-3.4825
54467	ANKIB1	ankyrin repeat and IBR domain containing 1	-0.175822	-0.325794	-0.025849	5.44716	-2.46519	0.0241151	0.795727	-3.30818
445329	SULT1A4	sulfotransferase family 1A member 4	0.306145	0.0448118	0.567479	4.50187	2.46333	0.0242078	0.795727	-3.36385
5272	SERPINB9	serpin family B member 9	-0.319114	-0.591612	-0.0466148	6.55548	-2.46247	0.0242508	0.795727	-3.29183
3930	LBR	lamin B receptor	-0.268924	-0.498572	-0.0392767	6.96782	-2.4624	0.0242543	0.795727	-3.2927
390660	ADAMTS7P1	ADAMTS7 pseudogene 1	0.64331	0.0938787	1.19274	0.487752	2.46206	0.0242717	0.795727	-4.10371
22976	PAXIP1	PAX interacting protein 1	-0.209099	-0.38772	-0.0304778	3.64113	-2.46156	0.0242967	0.795727	-3.50406
653631	LOC653631	axin interactor, dorsalization associated pseudogene	-0.321068	-0.595601	-0.0465343	3.85902	-2.45919	0.0244155	0.795727	-3.48752
2197	FAU	FAU ubiquitin like and ribosomal protein S30 fusion	0.195617	0.0282943	0.36294	9.10006	2.45834	0.0244582	0.795727	-3.3269
23223	RRP12	ribosomal RNA processing 12 homolog	0.479167	0.0690699	0.889265	5.718	2.45692	0.0245301	0.795727	-3.30681
442075	EMC3-AS1	EMC3 antisense RNA 1	-0.426935	-0.792939	-0.060932	1.48343	-2.45283	0.0247375	0.795727	-3.9923
55509	BATF3	basic leucine zipper ATF-like transcription factor 3	0.55073	0.0784063	1.02305	2.19451	2.45183	0.0247888	0.795727	-3.78428
4361	MRE11	MRE11 homolog, double strand break repair nuclease	-0.287599	-0.534562	-0.0406358	4.85517	-2.44876	0.024946	0.795727	-3.35725
64766	S100PBP	S100P binding protein	-0.236611	-0.439829	-0.0333926	5.2283	-2.44829	0.02497	0.795727	-3.34053
1665	DHX15	DEAH-box helicase 15	-0.133567	-0.248451	-0.0186825	6.49158	-2.44472	0.0251543	0.795727	-3.31581
440515	ZNF506	zinc finger protein 506	-0.271521	-0.505096	-0.0379465	3.9398	-2.44438	0.0251718	0.795727	-3.49256
23268	DNMBP	dynamin binding protein	0.242346	0.0337799	0.450912	3.43751	2.44334	0.025226	0.795727	-3.54683
54726	OTUD4	OTU deubiquitinase 4	-0.205773	-0.382954	-0.028591	5.81936	-2.44208	0.0252913	0.795727	-3.32741
3614	IMPDH1	inosine monophosphate dehydrogenase 1	0.230688	0.0318588	0.429517	7.16148	2.4397	0.0254156	0.795727	-3.32555
79646	PANK3	pantothenate kinase 3	-0.378124	-0.704346	-0.0519017	2.93955	-2.43731	0.0255404	0.795727	-3.69459
84080	ENKD1	enkurin domain containing 1	0.354144	0.0485656	0.659723	2.78198	2.43696	0.0255591	0.795727	-3.68223
100129858	SCOC-AS1	SCOC antisense RNA 1	0.698035	0.0955806	1.30049	-0.079814	2.43637	0.0255898	0.795727	-4.21123
9451	EIF2AK3	eukaryotic translation initiation factor 2 alpha kinase 3	-0.21617	-0.402795	-0.0295449	4.94842	-2.43566	0.0256275	0.795727	-3.37366
414245	DNAJC9-AS1	DNAJC9 and MRPS16 antisense RNA 1	-0.416562	-0.776412	-0.0567111	1.12097	-2.43415	0.0257069	0.795727	-4.04065
10767	HBS1L	HBS1 like translational GTPase	-0.214219	-0.399344	-0.0290936	4.77285	-2.43323	0.0257558	0.795727	-3.3896
10587	TXNRD2	thioredoxin reductase 2	0.254942	0.0345786	0.475306	4.93689	2.43272	0.0257825	0.795727	-3.36955
58190	CTDSP1	CTD small phosphatase 1	0.159568	0.0216159	0.29752	8.27995	2.43225	0.0258076	0.795727	-3.34828
8545	CGGBP1	CGG triplet repeat binding protein 1	-0.167807	-0.312894	-0.0227209	7.6083	-2.43206	0.0258175	0.795727	-3.339
84230	LRRC8C	leucine rich repeat containing 8 VRAC subunit C	-0.178285	-0.332493	-0.0240777	6.45237	-2.43109	0.0258693	0.795727	-3.33451
10663	CXCR6	C-X-C motif chemokine receptor 6	-1.3271	-2.47592	-0.178288	3.1483	-2.4291	0.0259751	0.795727	-3.70996
692205	SNORD89	small nucleolar RNA, C/D box 89	0.650496	0.08722	1.21377	2.19099	2.42837	0.0260143	0.795727	-3.80896
221491	SMIM29	small integral membrane protein 29	0.221124	0.0295591	0.412688	4.56906	2.42723	0.0260751	0.795727	-3.40037
54762	GRAMD1C	GRAM domain containing 1C	-0.545369	-1.01834	-0.0723962	0.253413	-2.42463	0.0262148	0.795727	-4.18774
122618	PLD4	phospholipase D family member 4	0.649655	0.085839	1.21347	4.16279	2.4229	0.0263077	0.795727	-3.48975
28629	TRBJ2-1	T cell receptor beta joining 2-1	0.53253	0.0703546	0.994706	0.0878662	2.42286	0.0263102	0.795727	-4.17967
51496	CTDSPL2	CTD small phosphatase like 2	-0.2265	-0.423083	-0.0299163	4.67907	-2.42277	0.0263151	0.795727	-3.41397
10765	KDM5B	lysine demethylase 5B	-0.172224	-0.321705	-0.0227434	4.60993	-2.4227	0.0263187	0.795727	-3.41479
54464	XRN1	5'-3' exoribonuclease 1	-0.291238	-0.544036	-0.0384403	5.86821	-2.42251	0.0263289	0.795727	-3.35378
9793	CKAP5	cytoskeleton associated protein 5	-0.191797	-0.35828	-0.0253145	5.31202	-2.4225	0.0263295	0.795727	-3.37069
2004	ELK3	ETS transcription factor ELK3	-0.354537	-0.662283	-0.0467904	4.70975	-2.42248	0.0263309	0.795727	-3.41825
23549	DNPEP	aspartyl aminopeptidase	0.238052	0.0311539	0.44495	5.7295	2.41939	0.026498	0.795727	-3.35675
6785	ELOVL4	ELOVL fatty acid elongase 4	-0.883675	-1.65175	-0.115602	0.835081	-2.41925	0.0265057	0.795727	-4.121
55384	MEG3	maternally expressed 3	1.44799	0.189419	2.70657	0.796778	2.41924	0.0265064	0.795727	-4.00843
387357	THEMIS	thymocyte selection associated	-0.313182	-0.585414	-0.0409496	5.57115	-2.41907	0.0265156	0.795727	-3.36847
91833	WDR20	WD repeat domain 20	-0.215661	-0.403194	-0.0281274	4.40471	-2.41815	0.0265655	0.795727	-3.44265
949	SCARB1	scavenger receptor class B member 1	0.346218	0.0450721	0.647363	3.3712	2.41748	0.0266019	0.795727	-3.58476
133522	PPARGC1B	PPARG coactivator 1 beta	0.340805	0.0443546	0.637256	3.43233	2.41738	0.0266076	0.795727	-3.56776
89858	SIGLEC12	sialic acid binding Ig like lectin 12	1.66097	0.215947	3.106	-0.185485	2.41701	0.026628	0.795727	-4.1814
5553	PRG2	proteoglycan 2, pro eosinophil major basic protein	0.740857	0.0957607	1.38595	0.160393	2.41491	0.0267427	0.795727	-4.16122
34	ACADM	acyl-CoA dehydrogenase medium chain	-0.227575	-0.42589	-0.0292598	4.84911	-2.41301	0.0268469	0.795727	-3.41245
2067	ERCC1	ERCC excision repair 1, endonuclease non-catalytic subunit	0.14619	0.0187453	0.273635	5.51363	2.41205	0.0268998	0.795727	-3.37306
23395	LARS2	leucyl-tRNA synthetase 2, mitochondrial	-0.258681	-0.484439	-0.0329237	3.41695	-2.40943	0.0270449	0.795727	-3.6076
5129	CDK18	cyclin dependent kinase 18	0.332533	0.0423094	0.622756	2.30758	2.40931	0.0270513	0.795727	-3.80412
55212	BBS7	Bardet-Biedl syndrome 7	-0.287607	-0.538642	-0.0365721	2.92866	-2.40911	0.0270626	0.795727	-3.70278
5330	PLCB2	phospholipase C beta 2	0.218599	0.0277915	0.409406	9.14234	2.40904	0.0270664	0.795727	-3.39264
10430	TMEM147	transmembrane protein 147	0.163284	0.0207413	0.305827	5.57921	2.40874	0.0270831	0.795727	-3.37465
115098	CCDC124	coiled-coil domain containing 124	0.193228	0.02453	0.361927	5.17421	2.40852	0.027095	0.795727	-3.38709
90338	ZNF160	zinc finger protein 160	-0.225808	-0.423141	-0.0284755	5.10864	-2.4062	0.0272243	0.795727	-3.40206
57546	PDP2	pyruvate dehydrogenase phosphatase catalytic subunit 2	-0.459176	-0.86052	-0.0578325	1.39313	-2.40577	0.0272483	0.795727	-4.01822
11051	NUDT21	nudix hydrolase 21	-0.209029	-0.391732	-0.0263264	6.50682	-2.40576	0.0272487	0.795727	-3.36879
54778	RNF111	ring finger protein 111	-0.174472	-0.3271	-0.0218437	5.14082	-2.40371	0.0273635	0.795727	-3.40173
11116	CEP43	centrosomal protein 43	-0.290813	-0.545372	-0.0362538	3.22395	-2.40224	0.027446	0.795727	-3.64425
114790	STK11IP	serine/threonine kinase 11 interacting protein	0.245466	0.0305618	0.460371	5.98284	2.4018	0.0274705	0.795727	-3.37588
10020	GNE	glucosamine (UDP-N-acetyl)-2-epimerase/N-acetylmannosamine kinase	-0.173284	-0.325042	-0.0215258	4.34226	-2.40103	0.027514	0.795727	-3.46781
6452	SH3BP2	SH3 domain binding protein 2	0.182907	0.0227153	0.343099	7.61376	2.40094	0.0275191	0.795727	-3.38173
85002	FAM86B1	family with sequence similarity 86 member B1 (gene/pseudogene)	1.02678	0.126355	1.9272	0.0287994	2.39784	0.0276938	0.795727	-4.20739
79986	ZNF702P	zinc finger protein 702, pseudogene	-0.819954	-1.53949	-0.100422	0.709083	-2.39624	0.0277849	0.795727	-4.14798
5536	PPP5C	protein phosphatase 5 catalytic subunit	0.289165	0.0353804	0.54295	5.50091	2.39591	0.0278034	0.795727	-3.39528
8123	PWAR5	Prader Willi/Angelman region RNA 5	-0.879903	-1.65256	-0.107246	0.0254739	-2.39463	0.0278763	0.795727	-4.24153
283932	FBXL19-AS1	FBXL19 antisense RNA 1	-0.464676	-0.873298	-0.0560542	1.15223	-2.39122	0.0280715	0.795727	-4.04683
100507317	NA	NA	0.364489	0.0435371	0.685441	2.74397	2.38801	0.0282565	0.795727	-3.71774
84146	ZNF644	zinc finger protein 644	-0.204964	-0.385522	-0.0244064	4.49119	-2.387	0.0283146	0.795727	-3.47432
9183	ZW10	zw10 kinetochore protein	-0.243466	-0.458187	-0.0287448	3.66685	-2.38426	0.0284733	0.795727	-3.58662
440823	MIAT	myocardial infarction associated transcript	-0.520263	-0.97951	-0.061016	7.37882	-2.38214	0.0285969	0.795727	-3.4044
8843	HCAR3	hydroxycarboxylic acid receptor 3	0.877013	0.102756	1.65127	1.77595	2.38183	0.0286149	0.795727	-3.93093
285282	RABL3	RAB, member of RAS oncogene family like 3	-0.195115	-0.36751	-0.0227207	4.2873	-2.3799	0.0287281	0.795727	-3.499
388242	LOC388242	SAGA complex associated factor 29 pseudogene	0.383542	0.0446605	0.722423	1.57877	2.37988	0.0287289	0.795727	-3.96785
3257	HPS1	HPS1 biogenesis of lysosomal organelles complex 3 subunit 1	0.146036	0.0168173	0.275255	6.94173	2.37643	0.0289321	0.795727	-3.4094
135293	PM20D2	peptidase M20 domain containing 2	-0.242009	-0.456262	-0.0277565	4.01155	-2.37518	0.029006	0.795727	-3.5438
119016	AGAP4	ArfGAP with GTPase domain, ankyrin repeat and PH domain 4	-0.803721	-1.51571	-0.0917317	3.44902	-2.37368	0.0290947	0.795727	-3.62142
10396	ATP8A1	ATPase phospholipid transporting 8A1	-0.247142	-0.46614	-0.0281435	6.10189	-2.37299	0.0291357	0.795727	-3.41542
374393	FAM111B	FAM111 trypsin like peptidase B	-0.747028	-1.40927	-0.084783	1.06547	-2.37197	0.0291965	0.795727	-4.08907
100506651	NA	NA	0.219589	0.024876	0.414301	3.83658	2.37141	0.0292298	0.795727	-3.54878
23654	PLXNB2	plexin B2	0.320034	0.0360844	0.603983	7.72449	2.36999	0.0293148	0.795727	-3.42395
11319	ECD	ecdysoneless cell cycle regulator	-0.253222	-0.478061	-0.0283831	4.14787	-2.36821	0.0294208	0.795727	-3.53308
26057	ANKRD17	ankyrin repeat domain 17	-0.19589	-0.369865	-0.0219159	5.988	-2.36766	0.0294543	0.795727	-3.42433
1386	ATF2	activating transcription factor 2	-0.328193	-0.619717	-0.0366679	3.91659	-2.36725	0.0294786	0.795727	-3.57131
29126	CD274	CD274 molecule	-0.458126	-0.865069	-0.0511838	2.28337	-2.36724	0.029479	0.795727	-3.88047
9064	MAP3K6	mitogen-activated protein kinase kinase kinase 6	0.257381	0.0286773	0.486085	3.64728	2.36643	0.0295278	0.795727	-3.5855
91582	RPS19BP1	ribosomal protein S19 binding protein 1	0.240839	0.0268222	0.454855	5.25992	2.3663	0.0295358	0.795727	-3.43876
51102	MECR	mitochondrial trans-2-enoyl-CoA reductase	0.290761	0.0323758	0.549147	2.94013	2.36624	0.0295392	0.795727	-3.71725
23645	PPP1R15A	protein phosphatase 1 regulatory subunit 15A	0.42469	0.0472633	0.802118	6.46647	2.36608	0.0295488	0.795727	-3.4223
22934	RPIA	ribose 5-phosphate isomerase A	0.212593	0.0236129	0.401574	5.61377	2.3655	0.0295838	0.795727	-3.43093
100505773	NA	NA	0.696231	0.0773007	1.31516	-0.37058	2.36539	0.0295907	0.795727	-4.25595
11177	BAZ1A	bromodomain adjacent to zinc finger domain 1A	-0.172745	-0.326339	-0.0191521	6.22207	-2.36497	0.0296161	0.795727	-3.42488
391257	SUMO1P1	SUMO1 pseudogene 1	0.904163	0.100153	1.70817	-0.72607	2.3647	0.0296321	0.795727	-4.27479
29903	CCDC106	coiled-coil domain containing 106	0.501158	0.0554792	0.946837	2.62325	2.36452	0.0296429	0.795727	-3.77732
57186	RALGAPA2	Ral GTPase activating protein catalytic subunit alpha 2	-0.448011	-0.846455	-0.0495673	3.26894	-2.36435	0.0296531	0.795727	-3.69859
6576	SLC25A1	solute carrier family 25 member 1	0.145499	0.016039	0.274958	5.40618	2.36328	0.0297179	0.795727	-3.43963
993	CDC25A	cell division cycle 25A	-0.787704	-1.48881	-0.0865946	0.205853	-2.36248	0.0297665	0.795727	-4.19292
1152	CKB	creatine kinase B	0.834442	0.091152	1.57773	2.23918	2.36063	0.0298785	0.795727	-3.82551
100507015	NA	NA	0.28897	0.0315603	0.546381	3.16158	2.36058	0.0298819	0.795727	-3.67307
4773	NFATC2	nuclear factor of activated T cells 2	-0.605424	-1.14508	-0.0657738	3.40311	-2.35906	0.0299747	0.795727	-3.68885
388677	NOTCH2NLA	notch 2 N-terminal like A	0.310649	0.0336651	0.587634	5.03379	2.35834	0.0300184	0.795727	-3.45951
253832	ZDHHC20	zinc finger DHHC-type palmitoyltransferase 20	-0.429094	-0.812087	-0.0461009	3.2365	-2.35588	0.0301692	0.795727	-3.7122
415116	PIM3	Pim-3 proto-oncogene, serine/threonine kinase	0.3584	0.0383203	0.678479	6.37611	2.35451	0.030253	0.795727	-3.43772
9126	SMC3	structural maintenance of chromosomes 3	-0.198842	-0.37643	-0.0212538	5.64544	-2.35443	0.0302583	0.795727	-3.44829
100506961	NA	NA	0.706987	0.0754607	1.33851	5.13672	2.35402	0.030283	0.795727	-3.45861
606500	SNORD68	small nucleolar RNA, C/D box 68	0.593577	0.0632129	1.12394	0.665081	2.35339	0.0303222	0.795727	-4.13021
79850	TLCD3A	TLC domain containing 3A	-0.370518	-0.701665	-0.0393711	0.912198	-2.35277	0.0303604	0.795727	-4.09374
9881	TRANK1	tetratricopeptide repeat and ankyrin repeat containing 1	-0.260521	-0.493433	-0.0276092	6.26516	-2.35203	0.0304063	0.795727	-3.44199
6199	RPS6KB2	ribosomal protein S6 kinase B2	0.170595	0.0180686	0.323122	6.42	2.35186	0.0304164	0.795727	-3.44114
9055	PRC1	protein regulator of cytokinesis 1	-0.442818	-0.83908	-0.0465564	2.27014	-2.34982	0.0305431	0.795727	-3.87999
10403	NDC80	NDC80 kinetochore complex component	-0.401085	-0.76009	-0.0420802	2.19513	-2.34924	0.0305791	0.795727	-3.88306
79828	METTL8	methyltransferase 8, tRNA N3-cytidine	-0.212926	-0.403555	-0.0222972	3.63018	-2.34872	0.0306114	0.795727	-3.62653
23332	CLASP1	cytoplasmic linker associated protein 1	-0.171387	-0.324847	-0.0179265	5.66131	-2.3484	0.0306312	0.795727	-3.45497
2618	GART	phosphoribosylglycinamide formyltransferase, phosphoribosylglycinamide synthetase, phosphoribosylaminoimidazole synthetase	-0.181536	-0.344104	-0.018968	5.39702	-2.34811	0.0306493	0.795727	-3.46332
84973	SNHG7	small nucleolar RNA host gene 7	0.273903	0.0284687	0.519336	5.66044	2.34667	0.0307389	0.795727	-3.45593
7576	ZNF28	zinc finger protein 28	-0.406078	-0.770049	-0.0421077	3.7447	-2.34603	0.0307788	0.795727	-3.62843
3702	ITK	IL2 inducible T cell kinase	-0.247215	-0.46894	-0.025489	7.71177	-2.34449	0.0308753	0.795727	-3.45615
6002	RGS12	regulator of G protein signaling 12	0.371203	0.0382127	0.704193	3.76437	2.34407	0.0309018	0.795727	-3.59258
1773	DNASE1	deoxyribonuclease 1	-0.301116	-0.571395	-0.0308373	2.64781	-2.34268	0.0309893	0.795727	-3.81702
5007	OSBP	oxysterol binding protein	-0.172509	-0.327354	-0.0176638	5.69634	-2.34264	0.030992	0.795727	-3.4623
1655	DDX5	DEAD-box helicase 5	-0.15201	-0.288478	-0.0155411	10.302	-2.34223	0.0310176	0.795727	-3.50161
114879	OSBPL5	oxysterol binding protein like 5	0.431506	0.0439426	0.819069	5.86833	2.34118	0.0310837	0.795727	-3.45899
23112	TNRC6B	trinucleotide repeat containing adaptor 6B	-0.201712	-0.38313	-0.0202936	5.93186	-2.33798	0.0312861	0.795727	-3.46424
8880	FUBP1	far upstream element binding protein 1	-0.243345	-0.462268	-0.0244228	6.01476	-2.33735	0.0313264	0.795727	-3.46488
10802	SEC24A	SEC24 homolog A, COPII coat complex component	-0.316108	-0.600631	-0.0315861	4.30877	-2.3362	0.0313992	0.795727	-3.55437
100505531	NA	NA	0.435101	0.0434133	0.826788	1.16923	2.33583	0.0314231	0.795727	-4.05255
84106	PRAM1	PML-RARA regulated adaptor molecule 1	0.329562	0.0328125	0.626311	6.80539	2.33528	0.0314584	0.795727	-3.46413
79155	TNIP2	TNFAIP3 interacting protein 2	0.164698	0.016328	0.313069	5.85652	2.33417	0.0315289	0.795727	-3.46778
28903	IGKV1D-12	immunoglobulin kappa variable 1D-12	-1.23805	-2.35372	-0.122371	1.24989	-2.3334	0.031578	0.795727	-4.08743
5777	PTPN6	protein tyrosine phosphatase non-receptor type 6	0.178074	0.0175786	0.338569	8.80903	2.33308	0.031599	0.795727	-3.4837
100507370	NA	NA	-0.524057	-0.99642	-0.0516936	0.718564	-2.33288	0.0316113	0.795727	-4.17762
54887	BLTP3A	bridge-like lipid transfer protein family member 3A	-0.265141	-0.504129	-0.0261519	4.36818	-2.33287	0.0316125	0.795727	-3.53971
5495	PPM1B	protein phosphatase, Mg2+/Mn2+ dependent 1B	-0.179377	-0.341131	-0.0176239	5.90107	-2.33187	0.0316762	0.795727	-3.47216
132789	GNPDA2	glucosamine-6-phosphate deaminase 2	-0.230945	-0.439208	-0.0226826	3.45497	-2.33179	0.0316818	0.795727	-3.67995
10573	MRPL28	mitochondrial ribosomal protein L28	0.218987	0.0214362	0.416538	5.71573	2.33094	0.0317364	0.795727	-3.47349
126792	B3GALT6	beta-1,3-galactosyltransferase 6	0.223543	0.0218411	0.425245	5.10037	2.33046	0.031767	0.795727	-3.49194
7284	TUFM	Tu translation elongation factor, mitochondrial	0.162939	0.0158155	0.310062	7.72263	2.32881	0.0318735	0.795727	-3.47811
6873	TAF2	TATA-box binding protein associated factor 2	-0.190336	-0.362246	-0.018427	4.99069	-2.32816	0.0319154	0.795727	-3.50336
57532	NUFIP2	nuclear FMR1 interacting protein 2	-0.128252	-0.24428	-0.0122236	6.85357	-2.32429	0.0321665	0.795727	-3.47843
64072	CDH23	cadherin related 23	0.321888	0.0304283	0.613347	5.47561	2.32229	0.0322969	0.795727	-3.49063
4012	LNPEP	leucyl and cystinyl aminopeptidase	-0.325255	-0.619898	-0.0306127	3.62685	-2.32124	0.032366	0.795727	-3.66558
203859	ANO5	anoctamin 5	0.84059	0.0789377	1.60224	0.271646	2.3207	0.0324015	0.795727	-4.1721
7268	TTC4	tetratricopeptide repeat domain 4	0.159889	0.0150126	0.304766	4.60927	2.32066	0.0324039	0.795727	-3.53135
10474	TADA3	transcriptional adaptor 3	0.190825	0.0178886	0.363761	6.4559	2.32028	0.032429	0.795727	-3.48339
5966	REL	REL proto-oncogene, NF-kB subunit	-0.432136	-0.823884	-0.040389	1.90269	-2.31956	0.0324761	0.795727	-3.98418
28689	TRAV4	T cell receptor alpha variable 4	-0.332394	-0.633767	-0.0310207	2.84937	-2.31921	0.0324994	0.795727	-3.79596
9575	CLOCK	clock circadian regulator	-0.420691	-0.802457	-0.0389246	2.10673	-2.31716	0.0326341	0.795727	-3.958
10901	DHRS4	dehydrogenase/reductase 4	0.354452	0.0323624	0.676541	4.67527	2.31404	0.0328406	0.795727	-3.52887
701	BUB1B	BUB1 mitotic checkpoint serine/threonine kinase B	-0.626545	-1.19599	-0.0571036	0.745657	-2.31363	0.032868	0.795727	-4.13346
56987	BBX	BBX high mobility group box domain containing	-0.216477	-0.413255	-0.0196984	5.4756	-2.31326	0.0328926	0.795727	-3.50636
94107	TMEM203	transmembrane protein 203	0.199594	0.0180581	0.38113	5.60823	2.31194	0.0329809	0.795727	-3.50144
2644	GCHFR	GTP cyclohydrolase I feedback regulator	0.265351	0.0239732	0.506729	3.61123	2.31161	0.0330027	0.795727	-3.64304
8728	ADAM19	ADAM metallopeptidase domain 19	-0.400319	-0.764604	-0.0360332	5.95032	-2.31076	0.0330593	0.795727	-3.50025
22835	ZFP30	ZFP30 zinc finger protein	-0.371372	-0.709347	-0.0333963	2.40554	-2.31055	0.0330736	0.795727	-3.88309
51684	SUFU	SUFU negative regulator of hedgehog signaling	-0.186621	-0.356566	-0.0166757	4.8247	-2.3091	0.0331706	0.795727	-3.53966
192669	AGO3	argonaute RISC catalytic component 3	-0.281168	-0.537283	-0.0250532	2.3949	-2.30846	0.0332135	0.795727	-3.90161
57448	BIRC6	baculoviral IAP repeat containing 6	-0.195952	-0.374555	-0.0173482	6.92814	-2.30701	0.0333107	0.795727	-3.50162
6183	MRPS12	mitochondrial ribosomal protein S12	0.205024	0.0181262	0.391922	4.29933	2.3067	0.0333316	0.795727	-3.5709
4548	MTR	5-methyltetrahydrofolate-homocysteine methyltransferase	-0.181865	-0.347665	-0.0160648	5.75906	-2.30651	0.0333445	0.795727	-3.50827
2186	BPTF	bromodomain PHD finger transcription factor	-0.182639	-0.349477	-0.0158012	6.45388	-2.30192	0.0336551	0.795727	-3.50805
339210	C17orf67	chromosome 17 open reading frame 67	0.706027	0.0608129	1.35124	0.72703	2.30096	0.0337205	0.795727	-4.1119
152559	PAQR3	progestin and adipoQ receptor family member 3	-0.358752	-0.686688	-0.0308171	2.93303	-2.30037	0.0337605	0.795727	-3.7945
50852	TRAT1	T cell receptor associated transmembrane adaptor 1	-0.369792	-0.708043	-0.0315419	5.31028	-2.29885	0.0338642	0.795727	-3.53444
6596	HLTF	helicase like transcription factor	-0.232389	-0.445073	-0.0197052	4.22806	-2.29759	0.0339505	0.795727	-3.60025
54482	TRMT13	tRNA methyltransferase 13 homolog	-0.22877	-0.438398	-0.0191426	4.6002	-2.29478	0.034143	0.795727	-3.57165
100507111	NA	NA	0.372516	0.030907	0.714125	2.12313	2.29301	0.0342651	0.795727	-3.92641
54919	DNAAF5	dynein axonemal assembly factor 5	0.168463	0.0139006	0.323026	4.26693	2.29188	0.0343436	0.795727	-3.58979
55705	IPO9	importin 9	-0.142207	-0.27273	-0.0116833	5.80793	-2.29099	0.0344054	0.795727	-3.52691
389643	NUGGC	nuclear GTPase, germinal center associated	-0.708719	-1.36031	-0.0571306	2.26398	-2.28713	0.0346735	0.795727	-3.92595
51752	ERAP1	endoplasmic reticulum aminopeptidase 1	-0.31303	-0.600886	-0.0251738	6.73538	-2.28666	0.0347067	0.795727	-3.52828
79134	TMEM185B	transmembrane protein 185B	-0.302874	-0.581699	-0.0240489	3.38133	-2.28413	0.0348838	0.795727	-3.73878
441951	ZFAS1	ZNFX1 antisense RNA 1	0.250996	0.0198653	0.482126	6.85399	2.28349	0.0349285	0.795727	-3.533
29946	SERTAD3	SERTA domain containing 3	0.303394	0.0238989	0.58289	4.61348	2.28257	0.0349938	0.795727	-3.56744
272	AMPD3	adenosine monophosphate deaminase 3	-0.201549	-0.387251	-0.0158475	5.28281	-2.28221	0.0350188	0.795727	-3.55119
151903	CCDC12	coiled-coil domain containing 12	0.205029	0.0160738	0.393984	5.39602	2.28164	0.0350591	0.795727	-3.54388
3092	HIP1	huntingtin interacting protein 1	-0.496353	-0.953924	-0.0387815	3.51309	-2.28099	0.0351054	0.795727	-3.72041
3206	HOXA10	homeobox A10	0.485438	0.0378988	0.932978	-0.0434702	2.28083	0.0351161	0.795727	-4.24417
84752	B3GNT9	UDP-GlcNAc:betaGal beta-1,3-N-acetylglucosaminyltransferase 9	-0.381548	-0.733341	-0.0297548	1.48411	-2.28062	0.0351313	0.795727	-4.07599
4086	SMAD1	SMAD family member 1	0.433157	0.0335836	0.83273	2.04579	2.2795	0.0352104	0.795727	-3.94573
100506875	NA	NA	-0.72091	-1.38594	-0.0558837	-0.15299	-2.27947	0.0352129	0.795727	-4.28467
4123	MAN2C1	mannosidase alpha class 2C member 1	0.346278	0.0268324	0.665724	7.97147	2.27939	0.0352182	0.795727	-3.54577
100507113	NA	NA	-0.885414	-1.70261	-0.0682206	-0.451201	-2.27831	0.035295	0.795727	-4.31119
5754	PTK7	protein tyrosine kinase 7 (inactive)	0.504936	0.0389023	0.970969	3.06772	2.2783	0.035296	0.795727	-3.75449
79365	BHLHE41	basic helix-loop-helix family member e41	-0.89188	-1.71536	-0.0684014	0.490451	-2.27743	0.0353574	0.795727	-4.21565
79577	CDC73	cell division cycle 73	-0.246009	-0.47316	-0.0188585	4.93232	-2.27734	0.0353637	0.795727	-3.57286
23116	TOGARAM1	TOG array regulator of axonemal microtubules 1	-0.297302	-0.571991	-0.0226126	3.05382	-2.27587	0.0354687	0.795727	-3.80428
26005	C2CD3	C2 domain containing 3 centriole elongation regulator	-0.33388	-0.642549	-0.0252114	3.7269	-2.27452	0.0355653	0.795727	-3.69086
7776	ZNF236	zinc finger protein 236	-0.231807	-0.446271	-0.0173428	3.9494	-2.27281	0.0356876	0.795727	-3.6564
100507503	NA	NA	-0.483864	-0.931578	-0.0361509	1.99185	-2.27255	0.0357057	0.795727	-3.99984
84262	PSMG3	proteasome assembly chaperone 3	0.321545	0.0239042	0.619186	4.50844	2.27164	0.0357712	0.795727	-3.59061
8916	HERC3	HECT and RLD domain containing E3 ubiquitin protein ligase 3	-0.26156	-0.503687	-0.0194339	5.04899	-2.27154	0.0357785	0.795727	-3.57737
677777	SCARNA12	small Cajal body-specific RNA 12	0.350718	0.0260392	0.675397	1.72499	2.27141	0.0357882	0.795727	-3.98648
5903	RANBP2	RAN binding protein 2	-0.162059	-0.312127	-0.0119917	6.6682	-2.27079	0.0358322	0.795727	-3.54916
375790	AGRN	agrin	0.387856	0.0286875	0.747025	3.41871	2.27072	0.0358378	0.795727	-3.70878
117584	RFFL	ring finger and FYVE like domain containing E3 ubiquitin protein ligase	-0.227378	-0.438033	-0.0167226	5.47257	-2.26969	0.0359118	0.795727	-3.56203
5959	RDH5	retinol dehydrogenase 5	0.382381	0.0277642	0.736998	3.21664	2.2674	0.0360775	0.795727	-3.74544
142940	TRUB1	TruB pseudouridine synthase family member 1	-0.318482	-0.613864	-0.0231001	2.94589	-2.26721	0.0360911	0.795727	-3.82952
983	CDK1	cyclin dependent kinase 1	-0.682613	-1.31578	-0.0494502	1.24589	-2.26699	0.036107	0.795727	-4.08247
9260	PDLIM7	PDZ and LIM domain 7	0.317682	0.0227881	0.612576	5.08868	2.26526	0.0362329	0.795727	-3.5722
406	BMAL1	basic helix-loop-helix ARNT like 1	-0.238051	-0.459158	-0.016945	5.24298	-2.26392	0.0363307	0.795727	-3.57428
339324	ZNF260	zinc finger protein 260	-0.237163	-0.457469	-0.0168572	3.76271	-2.26366	0.0363491	0.795727	-3.69529
84826	SFT2D3	SFT2 domain containing 3	0.155721	0.0109885	0.300454	4.36643	2.26241	0.0364404	0.795727	-3.61671
5300	PIN1	peptidylprolyl cis/trans isomerase, NIMA-interacting 1	0.141681	0.0099646	0.273398	5.61309	2.26184	0.0364821	0.795727	-3.566
26795	SNORD54	small nucleolar RNA, C/D box 54	0.572104	0.0402008	1.10401	0.553466	2.26169	0.0364933	0.795727	-4.16746
286	ANK1	ankyrin 1	-0.458813	-0.885421	-0.0322059	3.87457	-2.26151	0.0365065	0.795727	-3.67648
386597	GRASLND	glycosaminoglycan regulatory associated long non-coding RNA	0.770009	0.053646	1.48637	-0.698823	2.26023	0.0366001	0.795727	-4.31485
28672	TRAV12-3	T cell receptor alpha variable 12-3	-0.388955	-0.750867	-0.0270427	2.36505	-2.25989	0.0366255	0.795727	-3.94509
647121	EMBP1	embigin pseudogene 1	-0.321308	-0.620315	-0.0223018	2.50879	-2.2596	0.0366464	0.795727	-3.90899
11276	SYNRG	synergin gamma	-0.199125	-0.384467	-0.013784	7.06449	-2.25915	0.0366798	0.795727	-3.56532
26058	GIGYF2	GRB10 interacting GYF protein 2	-0.194791	-0.376174	-0.0134072	5.7041	-2.25819	0.0367501	0.795727	-3.57197
7644	ZNF91	zinc finger protein 91	-0.221003	-0.426948	-0.0150569	4.1649	-2.2565	0.0368751	0.795727	-3.6599
9113	LATS1	large tumor suppressor kinase 1	-0.264074	-0.510216	-0.0179313	3.88975	-2.25595	0.0369159	0.795727	-3.69273
79807	GSTCD	glutathione S-transferase C-terminal domain containing	-0.50383	-0.973486	-0.0341732	1.64641	-2.25577	0.0369295	0.795727	-4.06002
27252	KLHL20	kelch like family member 20	-0.231165	-0.446668	-0.0156626	3.97148	-2.25559	0.0369423	0.795727	-3.67493
84301	DDI2	DNA damage inducible 1 homolog 2	-0.468211	-0.904853	-0.0315699	0.404355	-2.2548	0.0370012	0.795727	-4.23546
10725	NFAT5	nuclear factor of activated T cells 5	-0.247801	-0.478913	-0.0166895	5.70796	-2.25461	0.0370149	0.795727	-3.57599
2673	GFPT1	glutamine--fructose-6-phosphate transaminase 1	-0.206024	-0.398205	-0.0138431	4.63469	-2.25423	0.0370433	0.795727	-3.61233
9169	SCAF11	SR-related CTD associated factor 11	-0.142513	-0.275454	-0.00957127	7.19435	-2.25416	0.0370489	0.795727	-3.57229
100507507	FAM131B-AS2	FAM131B antisense RNA 2	0.264724	0.0174533	0.511994	3.86423	2.25119	0.03727	0.795727	-3.66308
9040	UBE2M	ubiquitin conjugating enzyme E2 M	0.174294	0.0114803	0.337107	5.24963	2.25104	0.0372813	0.795727	-3.58769
8661	EIF3A	eukaryotic translation initiation factor 3 subunit A	-0.195705	-0.378567	-0.0128423	8.15469	-2.25044	0.0373257	0.795727	-3.58278
951	CD37	CD37 molecule	0.163708	0.0106761	0.31674	8.58972	2.24946	0.0373989	0.795727	-3.58772
79598	CEP97	centrosomal protein 97	-0.495861	-0.959728	-0.0319933	2.17742	-2.2478	0.0375241	0.795727	-3.97673
26240	FAM50B	family with sequence similarity 50 member B	-0.448906	-0.869343	-0.0284697	2.5631	-2.24515	0.037723	0.795727	-3.8976
10664	CTCF	CCCTC-binding factor	-0.108965	-0.211073	-0.0068577	6.3784	-2.24399	0.0378109	0.795727	-3.58461
23512	SUZ12	SUZ12 polycomb repressive complex 2 subunit	-0.125961	-0.244081	-0.00784201	5.99046	-2.24237	0.0379338	0.795727	-3.58866
57140	RNPEPL1	arginyl aminopeptidase like 1	0.125329	0.00776891	0.24289	7.99417	2.24173	0.0379827	0.795727	-3.59362
2675	GFRA2	GDNF family receptor alpha 2	0.597843	0.0369979	1.15869	0.905899	2.24148	0.0380013	0.795727	-4.15244
60674	GAS5	growth arrest specific 5	0.257691	0.0158614	0.499521	5.56763	2.24068	0.0380619	0.795727	-3.59541
255031	LINC00957	long intergenic non-protein coding RNA 957	-0.45579	-0.883545	-0.0280363	1.74417	-2.24059	0.0380693	0.795727	-4.04351
9493	KIF23	kinesin family member 23	-0.721695	-1.39942	-0.0439736	1.37772	-2.2392	0.0381748	0.795727	-4.1056
151556	GPR155	G protein-coupled receptor 155	-0.207049	-0.401487	-0.0126104	5.01313	-2.23914	0.0381795	0.795727	-3.61372
200232	FAM209A	family with sequence similarity 209 member A	0.538707	0.032555	1.04486	0.34642	2.23801	0.0382657	0.795727	-4.19822
11054	OGFR	opioid growth factor receptor	0.217724	0.0131198	0.422328	7.54928	2.2376	0.0382972	0.795727	-3.59647
2937	GSS	glutathione synthetase	0.146486	0.00878676	0.284186	5.44898	2.23695	0.0383475	0.795727	-3.60111
81555	YIPF5	Yip1 domain family member 5	-0.277053	-0.537529	-0.0165776	4.75851	-2.23659	0.0383745	0.795727	-3.63194
100130476	WAKMAR2	wound and keratinocyte migration associated lncRNA 2	-0.828056	-1.60726	-0.0488515	0.166777	-2.2346	0.0385279	0.795727	-4.26638
1843	DUSP1	dual specificity phosphatase 1	0.596335	0.0349957	1.15767	8.59379	2.23386	0.0385848	0.795727	-3.60855
2117	ETV3	ETS variant transcription factor 3	-0.526344	-1.0219	-0.0307925	1.90514	-2.23343	0.0386181	0.795727	-4.04281
51203	NUSAP1	nucleolar and spindle associated protein 1	-0.536817	-1.04244	-0.0311954	2.95869	-2.2325	0.0386897	0.795727	-3.82575
64080	RBKS	ribokinase	0.547944	0.0317068	1.06418	0.132253	2.23192	0.0387349	0.795727	-4.24224
100125288	ZGLP1	zinc finger GATA like protein 1	0.38305	0.0221559	0.743945	2.76817	2.23186	0.0387394	0.795727	-3.83955
121441	NEDD1	NEDD1 gamma-tubulin ring complex targeting factor	-0.183215	-0.355935	-0.0104946	4.40095	-2.23053	0.0388421	0.795727	-3.66057
9928	KIF14	kinesin family member 14	-0.831272	-1.61515	-0.0473912	-0.236807	-2.22989	0.0388917	0.795727	-4.28201
9871	SEC24D	SEC24 homolog D, COPII coat complex component	-0.35587	-0.691666	-0.0200746	4.62641	-2.22847	0.039002	0.795727	-3.64947
200205	IBA57	iron-sulfur cluster assembly factor IBA57	-0.257997	-0.501489	-0.0145054	3.02389	-2.22803	0.0390364	0.795727	-3.8289
8832	CD84	CD84 molecule	-0.333179	-0.647691	-0.0186675	5.74892	-2.22757	0.0390722	0.795727	-3.61084
6311	ATXN2	ataxin 2	-0.234891	-0.456881	-0.0129011	4.44119	-2.22497	0.0392757	0.795727	-3.6657
7745	ZKSCAN8	zinc finger with KRAB and SCAN domains 8	-0.427047	-0.830653	-0.0234415	4.05007	-2.2249	0.0392816	0.795727	-3.70987
376497	SLC27A1	solute carrier family 27 member 1	0.229498	0.0125699	0.446426	5.17983	2.22461	0.0393039	0.795727	-3.62308
51006	SLC35C2	solute carrier family 35 member C2	0.238269	0.0130315	0.463506	6.39373	2.22442	0.0393185	0.795727	-3.61016
114625	ERMAP	erythroblast membrane associated protein (Scianna blood group)	0.244264	0.0132739	0.475254	4.2976	2.2236	0.0393831	0.795727	-3.66194
59277	NTN4	netrin 4	-1.28071	-2.49214	-0.0692686	-0.0353731	-2.223	0.0394304	0.795727	-4.29362
23049	SMG1	SMG1 nonsense mediated mRNA decay associated PI3K related kinase	-0.210632	-0.409959	-0.0113051	7.32369	-2.22203	0.0395069	0.795727	-3.61475
100506866	TTN-AS1	TTN antisense RNA 1	-0.498715	-0.97072	-0.0267092	-0.0764973	-2.22175	0.0395285	0.795727	-4.28128
23522	KAT6B	lysine acetyltransferase 6B	-0.29113	-0.566676	-0.0155843	4.95824	-2.22169	0.0395333	0.795727	-3.6393
389941	C1QL3	complement C1q like 3	-1.24697	-2.42736	-0.0665763	-0.570032	-2.22137	0.0395591	0.795727	-4.3266
81930	KIF18A	kinesin family member 18A	-0.563994	-1.09808	-0.0299135	0.344724	-2.22054	0.0396243	0.795727	-4.22622
441212	RP9P	RP9 pseudogene	0.552061	0.0292679	1.07485	0.759936	2.22049	0.0396286	0.795727	-4.16505
51592	TRIM33	tripartite motif containing 33	-0.182203	-0.354816	-0.00959046	5.9243	-2.2196	0.0396989	0.795727	-3.619
84154	RPF2	ribosome production factor 2 homolog	0.2317	0.0120878	0.451313	3.50519	2.21851	0.0397854	0.795727	-3.75744
10170	DHRS9	dehydrogenase/reductase 9	0.87784	0.0457629	1.70992	1.87177	2.21841	0.0397926	0.795727	-4.0098
221178	SPATA13	spermatogenesis associated 13	-0.181635	-0.353873	-0.00939652	7.19754	-2.21748	0.0398665	0.795727	-3.62029
6711	SPTBN1	spectrin beta, non-erythrocytic 1	-0.246219	-0.479741	-0.012698	6.98748	-2.21711	0.0398964	0.795727	-3.62016
727909	GOLGA8Q	golgin A8 family member Q	-0.70631	-1.37626	-0.0363643	1.9886	-2.2169	0.0399126	0.795727	-4.03496
25920	NELFB	negative elongation factor complex member B	0.159868	0.00798095	0.311755	6.23964	2.21326	0.0402036	0.795727	-3.62494
56181	MTFR1L	mitochondrial fission regulator 1 like	0.171103	0.0085375	0.333669	5.89467	2.2132	0.0402084	0.795727	-3.62635
3145	HMBS	hydroxymethylbilane synthase	0.228352	0.0113202	0.445385	3.88913	2.21244	0.0402687	0.795727	-3.70707
6228	RPS23	ribosomal protein S23	0.214579	0.0105752	0.418582	9.9194	2.21177	0.0403228	0.795727	-3.6525
26469	PTPN18	protein tyrosine phosphatase non-receptor type 18	0.170844	0.00838327	0.333305	8.59524	2.21127	0.0403628	0.795727	-3.63681
10422	UBAC1	UBA domain containing 1	0.203754	0.0099081	0.3976	5.40386	2.21025	0.0404454	0.795727	-3.63569
373	TRIM23	tripartite motif containing 23	-0.280871	-0.548089	-0.0136536	3.04798	-2.21021	0.0404484	0.795727	-3.84718
10921	RNPS1	RNA binding protein with serine rich domain 1	0.160812	0.00778658	0.313837	6.89196	2.20976	0.0404842	0.795727	-3.62983
284266	SIGLEC15	sialic acid binding Ig like lectin 15	-0.66912	-1.30585	-0.0323853	-0.274786	-2.20972	0.040488	0.795727	-4.32968
984	CDK11B	cyclin dependent kinase 11B	0.228126	0.0110313	0.44522	6.4784	2.20961	0.0404962	0.795727	-3.62954
80255	SLC35F5	solute carrier family 35 member F5	-0.260247	-0.507963	-0.0125303	3.07277	-2.20913	0.0405353	0.795727	-3.83577
580	BARD1	BRCA1 associated RING domain 1	-0.59689	-1.16506	-0.0287257	0.912493	-2.20908	0.0405394	0.795727	-4.18077
2194	FASN	fatty acid synthase	-0.208861	-0.407711	-0.010011	5.51267	-2.20863	0.0405758	0.795727	-3.63859
115548	FCHO2	FCH and mu domain containing endocytic adaptor 2	-0.378388	-0.738805	-0.0179708	3.09839	-2.20761	0.0406579	0.795727	-3.85136
57804	POLD4	DNA polymerase delta 4, accessory subunit	0.263521	0.0124613	0.514582	6.79175	2.20714	0.0406964	0.795727	-3.63315
10051	SMC4	structural maintenance of chromosomes 4	-0.280819	-0.548499	-0.0131389	5.83057	-2.20598	0.0407902	0.795727	-3.63746
2879	GPX4	glutathione peroxidase 4	0.254021	0.011885	0.496157	7.3704	2.20598	0.0407903	0.795727	-3.63647
400986	ANKRD36C	ankyrin repeat domain 36C	-0.49013	-0.957344	-0.0229169	1.67475	-2.20591	0.0407961	0.795727	-4.0828
7549	ZNF2	zinc finger protein 2	-0.323738	-0.632477	-0.0149994	2.92702	-2.20492	0.0408759	0.795727	-3.87133
26205	GMEB2	glucocorticoid modulatory element binding protein 2	0.157463	0.00718111	0.307745	5.41736	2.20324	0.0410126	0.795727	-3.64485
94059	LENG9	leukocyte receptor cluster member 9	-0.437149	-0.854465	-0.019832	1.55864	-2.20269	0.0410575	0.795727	-4.0955
610	HCN2	hyperpolarization activated cyclic nucleotide gated potassium and sodium channel 2	-0.605436	-1.18347	-0.0273966	1.43852	-2.20243	0.0410793	0.795727	-4.10191
8605	PLA2G4C	phospholipase A2 group IVC	-1.08925	-2.12934	-0.0491631	1.46103	-2.20216	0.0411012	0.795727	-4.09287
51275	MAPKAPK5-AS1	MAPKAPK5 antisense RNA 1	0.193986	0.00868106	0.37929	5.31125	2.20128	0.0411736	0.795727	-3.6492
389634	LINC00937	long intergenic non-protein coding RNA 937	1.22311	0.0541332	2.39208	2.75294	2.20014	0.0412664	0.795727	-3.89436
6320	CLEC11A	C-type lectin domain containing 11A	0.335959	0.0148618	0.657056	2.82383	2.20009	0.0412706	0.795727	-3.85991
9552	SPAG7	sperm associated antigen 7	0.215492	0.00949802	0.421486	5.94077	2.19972	0.041301	0.795727	-3.64351
84293	PRXL2A	peroxiredoxin like 2A	0.352868	0.0152437	0.690492	2.0896	2.19771	0.0414667	0.795727	-4.00508
22982	DIP2C	disco interacting protein 2 homolog C	0.457817	0.0194574	0.896177	2.37135	2.1961	0.041599	0.795727	-3.95959
7620	ZNF69	zinc finger protein 69	0.385728	0.0163888	0.755067	1.7519	2.19607	0.0416014	0.795727	-4.03748
400590	NA	NA	0.452652	0.019076	0.886228	5.86474	2.19528	0.0416669	0.795727	-3.65019
80351	TNKS2	tankyrase 2	-0.169742	-0.332437	-0.00704676	6.58287	-2.19384	0.0417861	0.795727	-3.65011
201595	STT3B	STT3 oligosaccharyltransferase complex catalytic subunit B	-0.230364	-0.451216	-0.00951292	6.39935	-2.19334	0.0418277	0.795727	-3.65109
5090	PBX3	PBX homeobox 3	0.172019	0.00706363	0.336974	4.50999	2.19281	0.0418718	0.795727	-3.68872
728190	NUTM2A-AS1	NUTM2A antisense RNA 1	0.421563	0.0172424	0.825884	3.25073	2.19244	0.0419026	0.795727	-3.81023
10589	DRAP1	DR1 associated protein 1	0.218762	0.00894613	0.428578	6.55405	2.19242	0.0419039	0.795727	-3.652
8085	KMT2D	lysine methyltransferase 2D	-0.173596	-0.340166	-0.00702612	7.0783	-2.19146	0.0419839	0.795727	-3.65385
11272	PRR4	proline rich 4	0.476706	0.0191876	0.934225	0.687448	2.19095	0.0420264	0.795727	-4.18025
84132	USP42	ubiquitin specific peptidase 42	-0.146975	-0.288068	-0.00588306	4.64755	-2.19044	0.0420689	0.795727	-3.6868
728047	GOLGA8O	golgin A8 family member O	-0.767401	-1.50479	-0.0300139	2.01544	-2.18835	0.0422436	0.795727	-4.05428
9148	NEURL1	neuralized E3 ubiquitin protein ligase 1	0.505037	0.0196832	0.990391	4.14603	2.18804	0.0422698	0.795727	-3.71197
4005	LMO2	LIM domain only 2	0.406546	0.0157144	0.797378	6.44264	2.18731	0.042331	0.795727	-3.65868
4094	MAF	MAF bZIP transcription factor	-0.289119	-0.567081	-0.0111569	6.12366	-2.18717	0.0423432	0.795727	-3.65948
1298	COL9A2	collagen type IX alpha 2 chain	0.449341	0.0170196	0.881663	4.29646	2.18555	0.0424794	0.795727	-3.70507
28666	TRAV17	T cell receptor alpha variable 17	-0.557574	-1.09429	-0.0208539	2.34402	-2.18447	0.0425705	0.795727	-4.00584
128611	ZNF831	zinc finger protein 831	-0.243856	-0.478826	-0.00888548	5.69711	-2.18228	0.0427553	0.795727	-3.66961
80054	CEBPA-DT	CEBPA divergent transcript	0.597979	0.0215131	1.17444	1.72721	2.18124	0.0428438	0.795727	-4.03884
8621	CDK13	cyclin dependent kinase 13	-0.125456	-0.24642	-0.00449111	6.18438	-2.18084	0.042878	0.795727	-3.66755
252839	TMEM9	transmembrane protein 9	0.215651	0.0077151	0.423587	4.56753	2.18079	0.0428823	0.795727	-3.69956
57407	NMRAL1	NmrA like redox sensor 1	0.202636	0.00722016	0.398051	5.36522	2.18046	0.0429101	0.795727	-3.67353
6095	RORA	RAR related orphan receptor A	-0.370278	-0.727507	-0.0130491	6.4864	-2.17958	0.042985	0.795727	-3.66879
23481	PES1	pescadillo ribosomal biogenesis factor 1	0.135937	0.00477344	0.2671	6.09324	2.17929	0.0430093	0.795727	-3.66952
81539	SLC38A1	solute carrier family 38 member 1	-0.203208	-0.399302	-0.00711475	7.96149	-2.17906	0.0430292	0.795727	-3.67271
5210	PFKFB4	6-phosphofructo-2-kinase/fructose-2,6-biphosphatase 4	0.259926	0.00899945	0.510852	5.06439	2.17818	0.043104	0.795727	-3.68476
79818	ZNF552	zinc finger protein 552	-0.228253	-0.448632	-0.00787368	3.25781	-2.17789	0.0431286	0.795727	-3.84791
23683	PRKD3	protein kinase D3	-0.208611	-0.410034	-0.0071882	5.4384	-2.17781	0.043136	0.795727	-3.67947
2950	GSTP1	glutathione S-transferase pi 1	0.271563	0.00921228	0.533913	7.78359	2.1766	0.0432389	0.795727	-3.67572
7867	MAPKAPK3	MAPK activated protein kinase 3	0.220688	0.00745637	0.43392	7.20858	2.1763	0.0432652	0.795727	-3.67395
649	BMP1	bone morphogenetic protein 1	0.427099	0.0143885	0.839809	3.1164	2.17608	0.0432841	0.795727	-3.82945
9592	IER2	immediate early response 2	0.492207	0.0164181	0.967995	7.49065	2.17533	0.0433484	0.795727	-3.67672
57515	SERINC1	serine incorporator 1	-0.221444	-0.435512	-0.00737537	7.29233	-2.17521	0.0433581	0.795727	-3.67521
1716	DGUOK	deoxyguanosine kinase	0.195504	0.00642138	0.384587	5.66307	2.17418	0.0434471	0.795727	-3.67851
7410	VAV2	vav guanine nucleotide exchange factor 2	0.287634	0.00939893	0.565869	4.37016	2.1738	0.0434797	0.795727	-3.72287
4124	MAN2A1	mannosidase alpha class 2A member 1	-0.363508	-0.715495	-0.0115214	4.77818	-2.17159	0.0436697	0.795727	-3.70879
79731	NARS2	asparaginyl-tRNA synthetase 2, mitochondrial	-0.325969	-0.64168	-0.0102588	3.07251	-2.17109	0.0437129	0.795727	-3.88432
54682	MANSC1	MANSC domain containing 1	0.561127	0.0175081	1.10475	0.619737	2.17049	0.0437653	0.795727	-4.21149
5025	P2RX4	purinergic receptor P2X 4	0.170138	0.00519838	0.335078	4.97824	2.16904	0.043891	0.795727	-3.69651
144571	A2M-AS1	A2M antisense RNA 1	-0.728062	-1.43404	-0.0220814	0.138855	-2.16854	0.0439347	0.795727	-4.29201
90378	SAMD1	sterile alpha motif domain containing 1	0.222754	0.00675358	0.438755	5.01937	2.16851	0.0439367	0.795727	-3.69615
3748	KCNC3	potassium voltage-gated channel subfamily C member 3	0.674084	0.0200274	1.32814	0.108913	2.16715	0.0440549	0.795727	-4.27859
26121	PRPF31	pre-mRNA processing factor 31	0.140117	0.0041373	0.276097	5.97022	2.16674	0.0440905	0.795727	-3.6861
9063	PIAS2	protein inhibitor of activated STAT 2	-0.226432	-0.446249	-0.00661566	3.24075	-2.16605	0.044151	0.795727	-3.85777
29924	EPN1	epsin 1	0.198623	0.00574843	0.391498	6.09275	2.16544	0.0442046	0.795727	-3.68733
168455	CCDC71L	coiled-coil domain containing 71 like	0.24544	0.00709542	0.483785	3.89743	2.16536	0.0442109	0.795727	-3.75601
122830	NAA30	N-alpha-acetyltransferase 30, NatC catalytic subunit	-0.259779	-0.512086	-0.00747214	4.1158	-2.16504	0.0442393	0.795727	-3.75579
90835	CFAP119	cilia and flagella associated protein 119	0.353212	0.00994912	0.696475	0.999232	2.16371	0.0443555	0.795727	-4.1488
284184	NDUFAF8	NADH:ubiquinone oxidoreductase complex assembly factor 8	0.398968	0.0110135	0.786923	4.20452	2.16246	0.0444653	0.795727	-3.73561
6671	SP4	Sp4 transcription factor	-0.304312	-0.600236	-0.00838789	4.648	-2.16237	0.0444734	0.795727	-3.72653
9197	SLC33A1	solute carrier family 33 member 1	-0.20955	-0.413388	-0.00571124	4.72285	-2.16168	0.0445337	0.795727	-3.71895
64328	XPO4	exportin 4	-0.191706	-0.378212	-0.00519915	5.07201	-2.16138	0.04456	0.795727	-3.7085
100506334	LINC00649	long intergenic non-protein coding RNA 649	-0.547882	-1.08102	-0.0147437	2.95325	-2.16092	0.0446011	0.795727	-3.9174
55888	ZKSCAN7	zinc finger with KRAB and SCAN domains 7	-0.293509	-0.579122	-0.00789696	2.07789	-2.16091	0.0446021	0.795727	-4.03626
80209	PROSER1	proline and serine rich 1	-0.1196	-0.235994	-0.00320687	5.47243	-2.1607	0.0446201	0.795727	-3.69885
9918	NCAPD2	non-SMC condensin I complex subunit D2	-0.20182	-0.398245	-0.00539528	6.19573	-2.16052	0.0446357	0.795727	-3.69379
167838	TXLNB	taxilin beta	-0.435352	-0.859584	-0.0111202	0.59444	-2.15788	0.0448688	0.795727	-4.24423
129293	TRABD2A	TraB domain containing 2A	0.48311	0.0123196	0.953901	6.17284	2.15779	0.0448772	0.795727	-3.69729
6846	XCL2	X-C motif chemokine ligand 2	1.12155	0.0283268	2.21478	2.2467	2.15725	0.044925	0.795727	-4.01835
6787	NEK4	NIMA related kinase 4	-0.28637	-0.565536	-0.00720366	4.15864	-2.15703	0.044945	0.795727	-3.76413
83443	SF3B5	splicing factor 3b subunit 5	0.178	0.00443749	0.351562	6.35321	2.15653	0.0449892	0.795727	-3.69851
9620	CELSR1	cadherin EGF LAG seven-pass G-type receptor 1	0.622727	0.0151692	1.23028	2.66083	2.15527	0.0451012	0.795727	-3.94069
7994	KAT6A	lysine acetyltransferase 6A	-0.153387	-0.3031	-0.00367358	6.54984	-2.15436	0.0451818	0.795727	-3.70131
692227	SNORD104	small nucleolar RNA, C/D box 104	0.550657	0.0131273	1.08819	3.31767	2.15412	0.0452035	0.795727	-3.82933
55092	TMEM51	transmembrane protein 51	1.0607	0.0247993	2.09661	0.613162	2.15311	0.0452939	0.795727	-4.21421
9761	MLEC	malectin	-0.17621	-0.34835	-0.00407042	6.56096	-2.15249	0.0453491	0.795727	-3.70372
554251	FBXO48	F-box protein 48	-0.311977	-0.61676	-0.00719402	1.44459	-2.1524	0.0453571	0.795727	-4.12806
2956	MSH6	mutS homolog 6	-0.22468	-0.44437	-0.00498883	5.06488	-2.15052	0.0455257	0.795727	-3.72159
375190	FAM228B	family with sequence similarity 228 member B	0.434011	0.00957503	0.858447	2.64386	2.1502	0.0455539	0.795727	-3.93336
152225	RDUR	RIG-I dependent antiviral response regulator RNA	0.874957	0.0191267	1.73079	0.445038	2.14976	0.0455937	0.795727	-4.21349
342538	NACA2	nascent polypeptide associated complex subunit alpha 2	0.564706	0.0121127	1.1173	-0.566749	2.14886	0.0456748	0.795727	-4.32582
8798	DYRK4	dual specificity tyrosine phosphorylation regulated kinase 4	0.236411	0.00483313	0.467989	3.74388	2.14665	0.0458738	0.795727	-3.79974
100507081	NA	NA	-0.402283	-0.796417	-0.00814923	2.76163	-2.14624	0.0459107	0.795727	-3.94011
728448	PPIEL	peptidylprolyl isomerase E like (pseudogene)	0.659051	0.0132582	1.30484	2.91793	2.14594	0.0459385	0.795727	-3.90513
83937	RASSF4	Ras association domain family member 4	0.289256	0.005787	0.572726	7.00502	2.14569	0.0459604	0.795727	-3.71303
84320	ACBD6	acyl-CoA binding domain containing 6	0.163801	0.00313542	0.324466	4.29733	2.1438	0.046132	0.795727	-3.75613
10741	RBBP9	RB binding protein 9, serine hydrolase	-0.25025	-0.495758	-0.00474115	3.71207	-2.14337	0.0461709	0.795727	-3.81581
51128	SAR1B	secretion associated Ras related GTPase 1B	-0.12927	-0.256105	-0.00243558	5.49185	-2.14314	0.0461917	0.795727	-3.72071
606724	LOC606724	coronin 1A pseudogene	0.356829	0.00667633	0.706981	4.48828	2.14286	0.0462177	0.795727	-3.74287
7984	ARHGEF5	Rho guanine nucleotide exchange factor 5	-0.376466	-0.745923	-0.00701	2.41222	-2.14266	0.0462355	0.795727	-3.99434
116988	AGAP3	ArfGAP with GTPase domain, ankyrin repeat and PH domain 3	0.216487	0.00398871	0.428986	5.69001	2.14224	0.0462744	0.795727	-3.71912
163049	ZNF791	zinc finger protein 791	-0.335959	-0.665822	-0.00609701	3.17991	-2.14163	0.0463294	0.795727	-3.89739
26039	SS18L1	SS18L1 subunit of BAF chromatin remodeling complex	-0.195911	-0.38829	-0.00353323	4.79009	-2.14139	0.046352	0.795727	-3.73904
23132	RAD54L2	RAD54 like 2	-0.625804	-1.2405	-0.0111103	2.07699	-2.14077	0.0464079	0.795727	-4.06846
5738	PTGFRN	prostaglandin F2 receptor inhibitor	0.577386	0.0102119	1.14456	1.07862	2.14063	0.0464213	0.795727	-4.17289
79047	KCTD15	potassium channel tetramerization domain containing 15	0.241859	0.00413996	0.479578	4.18951	2.13939	0.0465347	0.795727	-3.76967
752014	CEMP1	cementum protein 1	0.292727	0.0049838	0.58047	3.07374	2.13919	0.046553	0.795727	-3.8841
28915	IGKV3-7	immunoglobulin kappa variable 3-7 (non-functional)	-1.17724	-2.3346	-0.019869	-0.567022	-2.13886	0.0465824	0.795727	-4.35303
57664	PLEKHA4	pleckstrin homology domain containing A4	0.60332	0.00995285	1.19669	0.909873	2.13804	0.0466584	0.795727	-4.20704
93210	PGAP3	post-GPI attachment to proteins phospholipase 3	0.227605	0.0037217	0.451488	5.69375	2.13772	0.0466874	0.795727	-3.72455
81566	CSRNP2	cysteine and serine rich nuclear protein 2	-0.175592	-0.348384	-0.00280043	4.52753	-2.13685	0.0467678	0.795727	-3.75596
7538	ZFP36	ZFP36 ring finger protein	0.362709	0.00575909	0.71966	8.26361	2.13669	0.0467819	0.795727	-3.72903
79882	ZC3H14	zinc finger CCCH-type containing 14	-0.161951	-0.321336	-0.00256582	5.28722	-2.13662	0.0467889	0.795727	-3.73273
10580	SORBS1	sorbin and SH3 domain containing 1	0.491921	0.00760693	0.976234	-0.0594534	2.13579	0.0468647	0.795727	-4.29948
9953	HS3ST3B1	heparan sulfate-glucosamine 3-sulfotransferase 3B1	-0.517327	-1.02681	-0.00784719	1.99155	-2.13515	0.0469237	0.795727	-4.08903
160760	PPTC7	protein phosphatase targeting COQ7	-0.314629	-0.624667	-0.00459027	5.00087	-2.1339	0.0470396	0.795727	-3.7445
26791	SNORD58A	small nucleolar RNA, C/D box 58A	0.628647	0.00907479	1.24822	-0.127187	2.13356	0.0470705	0.795727	-4.28784
23215	PRRC2C	proline rich coiled-coil 2C	-0.174937	-0.347456	-0.00241885	7.69678	-2.13225	0.0471924	0.795727	-3.73149
442582	STAG3L2	STAG3 cohesin complex component like 2 (pseudogene)	-0.365863	-0.726669	-0.00505773	2.89185	-2.13224	0.047193	0.795727	-3.94562
64327	LMBR1	limb development membrane protein 1	-0.231735	-0.4603	-0.00316977	3.96463	-2.13193	0.0472222	0.795727	-3.80756
100128542	BET1P1	Bet1 golgi vesicular membrane trafficking protein pseudogene 1	-1.04312	-2.07204	-0.0141992	0.932615	-2.13178	0.0472355	0.795727	-4.20551
5372	PMM1	phosphomannomutase 1	0.205006	0.00277977	0.407232	4.64755	2.13167	0.0472461	0.795727	-3.75094
84140	FAM161A	FAM161 centrosomal protein A	-0.47409	-0.941759	-0.00642113	0.598346	-2.13164	0.0472491	0.795727	-4.256
114984	FLYWCH2	FLYWCH family member 2	0.243263	0.00317871	0.483348	3.68543	2.13061	0.0473449	0.795727	-3.82191
285093	RTP5	receptor transporter protein 5 (putative)	-0.945699	-1.87922	-0.0121733	1.26148	-2.13019	0.047384	0.795727	-4.15592
28426	IGHV3-43	immunoglobulin heavy variable 3-43	-1.8209	-3.61933	-0.0224735	-0.273915	-2.12904	0.0474906	0.795727	-4.37552
23077	MYCBP2	MYC binding protein 2	-0.199744	-0.397107	-0.00238153	6.94877	-2.12814	0.0475749	0.795727	-3.73524
57551	TAOK1	TAO kinase 1	-0.370589	-0.736767	-0.00441077	2.80668	-2.12809	0.0475791	0.795727	-3.95668
347736	NME9	NME/NM23 family member 9	-0.684246	-1.36057	-0.00792424	-0.291855	-2.1274	0.0476437	0.795727	-4.3279
83752	LONP2	lon peptidase 2, peroxisomal	-0.259939	-0.516885	-0.00299252	4.88619	-2.12726	0.0476575	0.795727	-3.7555
4792	NFKBIA	NFKB inhibitor alpha	0.642076	0.00733658	1.27682	7.20268	2.12707	0.0476748	0.795727	-3.7373
51053	GMNN	geminin DNA replication inhibitor	-0.372756	-0.741292	-0.00421993	2.00881	-2.12684	0.0476961	0.795727	-4.0676
256236	NAPSB	napsin B aspartic peptidase (pseudogene)	0.836749	0.00904296	1.66446	6.90465	2.12574	0.0477996	0.795727	-3.73866
57181	SLC39A10	solute carrier family 39 member 10	-0.276157	-0.549368	-0.00294708	4.48603	-2.12545	0.0478269	0.795727	-3.77454
6920	TCEA3	transcription elongation factor A3	0.436382	0.00448974	0.868275	3.88155	2.12463	0.0479042	0.795727	-3.81158
644873	SLC12A2-DT	SLC12A2 divergent transcript	-0.25963	-0.516624	-0.00263632	3.00226	-2.12434	0.0479314	0.795727	-3.92878
5128	CDK17	cyclin dependent kinase 17	-0.245997	-0.489498	-0.00249718	5.23688	-2.12433	0.047932	0.795727	-3.74917
100505686	NA	NA	-0.369101	-0.734563	-0.00363914	5.03761	-2.1237	0.0479909	0.795727	-3.75452
9585	KIF20B	kinesin family member 20B	-0.300446	-0.598023	-0.0028685	3.17364	-2.12304	0.0480539	0.795727	-3.91125
4298	MLLT1	MLLT1 super elongation complex subunit	0.152014	0.00143604	0.302591	6.22992	2.12282	0.0480743	0.795727	-3.74201
6144	RPL21	ribosomal protein L21	0.448028	0.0040955	0.89196	3.59182	2.12216	0.0481361	0.795727	-3.82916
26224	FBXL3	F-box and leucine rich repeat protein 3	-0.184716	-0.367784	-0.00164714	5.98091	-2.12169	0.0481814	0.795727	-3.74439
64097	EPB41L4A	erythrocyte membrane protein band 4.1 like 4A	0.385801	0.0033623	0.768241	3.46982	2.12125	0.0482223	0.795727	-3.85041
6789	STK4	serine/threonine kinase 4	-0.134307	-0.267514	-0.00110075	7.98293	-2.12014	0.0483274	0.795727	-3.74763
25771	TBC1D22A	TBC1 domain family member 22A	0.143969	0.0011663	0.286772	5.93952	2.11994	0.0483466	0.795727	-3.74632
143570	XRRA1	X-ray radiation resistance associated 1	-0.880331	-1.75368	-0.00698102	2.39686	-2.11957	0.0483813	0.795727	-4.0651
2101	ESRRA	estrogen related receptor alpha	0.223327	0.0016851	0.444969	5.72363	2.11875	0.0484592	0.795727	-3.74842
54461	FBXW5	F-box and WD repeat domain containing 5	0.174399	0.00131445	0.347483	7.39476	2.11873	0.048461	0.795727	-3.74819
114836	SLAMF6	SLAM family member 6	-0.261501	-0.521055	-0.0019471	6.75131	-2.11854	0.0484794	0.795727	-3.74742
51105	PHF20L1	PHD finger protein 20 like 1	-0.140619	-0.280209	-0.00102848	5.83293	-2.11826	0.0485062	0.795727	-3.74916
80755	AARSD1	alanyl-tRNA synthetase domain containing 1	0.198009	0.00144405	0.394573	4.53353	2.11821	0.0485105	0.795727	-3.7725
57120	GOPC	golgi associated PDZ and coiled-coil motif containing	-0.151581	-0.302111	-0.00105003	5.73476	-2.11743	0.0485847	0.795727	-3.75092
9879	DDX46	DEAD-box helicase 46	-0.139315	-0.277668	-0.000961489	6.45082	-2.11738	0.0485899	0.795727	-3.74889
60490	PPCDC	phosphopantothenoylcysteine decarboxylase	0.245531	0.00167646	0.489386	3.86771	2.11722	0.0486049	0.795727	-3.80717
5986	RFNG	RFNG O-fucosylpeptide 3-beta-N-acetylglucosaminyltransferase	0.26691	0.00167731	0.532143	5.34756	2.11606	0.0487154	0.795727	-3.75463
10116	FEM1B	fem-1 homolog B	-0.268904	-0.536222	-0.00158516	3.79703	-2.11523	0.0487945	0.795727	-3.84184
284185	LINC00482	long intergenic non-protein coding RNA 482	0.683043	0.00370691	1.36238	1.51888	2.11424	0.0488897	0.795727	-4.1241
4946	OAZ1	ornithine decarboxylase antizyme 1	0.192334	0.00102959	0.383638	9.94371	2.11408	0.0489048	0.795727	-3.76932
54737	MPHOSPH8	M-phase phosphoprotein 8	-0.162291	-0.323755	-0.000827076	6.53743	-2.11354	0.0489571	0.795727	-3.75378
389333	PROB1	proline rich basic protein 1	-0.45728	-0.912329	-0.00223124	-0.0376081	-2.11308	0.0490013	0.795727	-4.31304
728084	LINC02458	long intergenic non-protein coding RNA 2458	1.34214	0.00600776	2.67827	-1.02885	2.11222	0.0490835	0.795727	-4.36102
55802	DCP1A	decapping mRNA 1A	-0.195463	-0.390069	-0.000857533	4.66011	-2.11203	0.0491016	0.795727	-3.78041
688	KLF5	KLF transcription factor 5	0.467076	0.00192126	0.932231	1.00236	2.11145	0.0491575	0.795727	-4.19598
161742	SPRED1	sprouty related EVH1 domain containing 1	0.444151	0.00156887	0.886733	2.3736	2.11022	0.0492762	0.795727	-4.01548
79733	E2F8	E2F transcription factor 8	-0.718961	-1.43556	-0.00235993	-0.241625	-2.10969	0.0493272	0.795727	-4.30849
80256	ATOSB	atos homolog B	0.242512	0.00074759	0.484277	5.92523	2.10927	0.049368	0.795727	-3.75972
25926	NOL11	nucleolar protein 11	-0.145678	-0.290911	-0.000445854	5.42836	-2.10922	0.0493726	0.795727	-3.76407
51280	GOLM1	golgi membrane protein 1	0.313847	0.000914218	0.626779	4.71918	2.10891	0.0494028	0.795727	-3.77548
219854	TMEM218	transmembrane protein 218	0.18036	0.000505066	0.360214	4.27564	2.10867	0.0494258	0.795727	-3.79843
29994	BAZ2B	bromodomain adjacent to zinc finger domain 2B	-0.200444	-0.400357	-0.000531057	4.51991	-2.10835	0.0494567	0.795727	-3.79232
11127	KIF3A	kinesin family member 3A	-0.300645	-0.60054	-0.000749465	3.52972	-2.10802	0.0494887	0.795727	-3.86944
3676	ITGA4	integrin subunit alpha 4	-0.332144	-0.663576	-0.000712349	7.42833	-2.10729	0.04956	0.795727	-3.76244
6645	SNTB2	syntrophin beta 2	-0.25049	-0.500598	-0.000381144	4.56771	-2.10597	0.0496876	0.795727	-3.79097
338758	ATP2B1-AS1	ATP2B1 antisense RNA 1	0.558582	0.000698408	1.11647	2.75717	2.1054	0.0497433	0.795727	-3.95151
345275	HSD17B13	hydroxysteroid 17-beta dehydrogenase 13	-0.96878	-1.93651	-0.00105112	-0.141321	-2.10505	0.0497772	0.795727	-4.32746
26509	MYOF	myoferlin	0.590608	0.00036309	1.18085	4.61213	2.10406	0.0498737	0.795727	-3.78791
9884	LRRC37A	leucine rich repeat containing 37A	-0.57406	-1.14779	-0.000332886	3.17878	-2.10399	0.0498809	0.795727	-3.93081
39	ACAT2	acetyl-CoA acetyltransferase 2	0.162601	5.57967e-05	0.325146	3.82221	2.10349	0.0499295	0.795727	-3.83719
6585	SLIT1	slit guidance ligand 1	0.554695	-0.000517311	1.10991	0.415683	2.10081	0.0501919	0.795727	-4.26001
390916	NUDT19	nudix hydrolase 19	0.201962	-0.000194424	0.404119	4.23309	2.10074	0.050198	0.795727	-3.80899
55014	STX17	syntaxin 17	-0.141961	-0.284062	0.000139976	5.14335	-2.10069	0.0502029	0.795727	-3.779
9931	HELZ	helicase with zinc finger	-0.204689	-0.409768	0.000390247	6.35266	-2.09876	0.0503925	0.795727	-3.77276
28680	TRAV8-6	T cell receptor alpha variable 8-6	-0.418966	-0.838739	0.000806209	2.46321	-2.09873	0.0503962	0.795727	-4.03891
84542	SANBR	SANT and BTB domain regulator of CSR	-0.287494	-0.575581	0.000592828	2.47851	-2.09844	0.0504246	0.795727	-4.02016
8858	PROZ	protein Z, vitamin K dependent plasma glycoprotein	0.813231	-0.00242616	1.62889	-0.130953	2.09651	0.0506148	0.795727	-4.32734
51366	UBR5	ubiquitin protein ligase E3 component n-recognin 5	-0.246147	-0.493034	0.000739148	6.25117	-2.09647	0.0506189	0.795727	-3.77579
55102	ATG2B	autophagy related 2B	-0.203773	-0.40825	0.000703553	5.81614	-2.09553	0.0507118	0.795727	-3.77791
3875	KRT18	keratin 18	0.49879	-0.00172904	0.999309	1.01081	2.0955	0.0507147	0.795727	-4.19233
84310	CHLSN	cholesin	0.30074	-0.00109267	0.602574	4.97543	2.09515	0.0507492	0.795727	-3.78548
23347	SMCHD1	structural maintenance of chromosomes flexible hinge domain containing 1	-0.151588	-0.30373	0.000553776	7.61541	-2.09511	0.0507533	0.795727	-3.77822
10529	NEBL	nebulette	3.55704	-0.013059	7.12713	-0.674042	2.09507	0.0507571	0.795727	-4.32586
7514	XPO1	exportin 1	-0.13546	-0.271423	0.000502437	7.42157	-2.095	0.0507649	0.795727	-3.77804
55171	TBCCD1	TBCC domain containing 1	-0.214893	-0.430603	0.000816748	3.41207	-2.0948	0.0507838	0.795727	-3.9008
55236	UBA6	ubiquitin like modifier activating enzyme 6	-0.146203	-0.292978	0.000571987	5.27557	-2.09457	0.0508069	0.795727	-3.78371
23396	PIP5K1C	phosphatidylinositol-4-phosphate 5-kinase type 1 gamma	0.129645	-0.000532196	0.259822	6.21877	2.09417	0.0508468	0.795727	-3.77857
162394	SLFN5	schlafen family member 5	-0.271234	-0.543583	0.00111484	6.17824	-2.09416	0.0508479	0.795727	-3.77914
8736	MYOM1	myomesin 1	-0.309909	-0.621563	0.00174544	3.09213	-2.09099	0.0511634	0.795727	-3.94493
1050	CEBPA	CCAAT enhancer binding protein alpha	0.437433	-0.00265736	0.877523	6.05312	2.09007	0.0512553	0.795727	-3.78393
23530	NNT	nicotinamide nucleotide transhydrogenase	-0.184373	-0.36989	0.00114433	5.62865	-2.0898	0.0512827	0.795727	-3.78629
1912	PHC2	polyhomeotic homolog 2	0.158189	-0.000991731	0.31737	6.44492	2.08967	0.0512957	0.795727	-3.78422
2625	GATA3	GATA binding protein 3	-0.169933	-0.340944	0.00107702	5.44163	-2.08952	0.0513099	0.795727	-3.78796
3675	ITGA3	integrin subunit alpha 3	-0.33375	-0.66972	0.0022193	2.91039	-2.08888	0.0513747	0.795727	-3.9657
28474	IGHV1-2	immunoglobulin heavy variable 1-2	-1.25448	-2.51741	0.00844957	1.74124	-2.0887	0.0513926	0.795727	-4.12693
100507666	NA	NA	-1.56017	-3.13131	0.0109737	2.33169	-2.08808	0.0514546	0.795727	-4.05466
22862	FNDC3A	fibronectin type III domain containing 3A	-0.145991	-0.293026	0.00104386	5.63214	-2.08784	0.0514788	0.795727	-3.78854
64115	VSIR	V-set immunoregulatory receptor	0.19144	-0.0013772	0.384258	9.43142	2.08775	0.0514879	0.795727	-3.79491
1871	E2F3	E2F transcription factor 3	-0.205645	-0.412796	0.00150499	5.0459	-2.08749	0.0515139	0.795727	-3.79564
2146	EZH2	enhancer of zeste 2 polycomb repressive complex 2 subunit	-0.230383	-0.462551	0.00178457	4.3786	-2.0866	0.0516029	0.795727	-3.81725
29101	SSU72	SSU72 homolog, RNA polymerase II CTD phosphatase	0.172317	-0.00138142	0.346016	6.74321	2.08604	0.0516593	0.795727	-3.78889
64841	GNPNAT1	glucosamine-phosphate N-acetyltransferase 1	-0.200847	-0.403418	0.00172361	3.96428	-2.08487	0.0517771	0.795727	-3.85122
440423	SUZ12P1	SUZ12 pseudogene 1	-0.312781	-0.628271	0.00270988	2.65064	-2.0847	0.0517942	0.795727	-4.00154
285527	FRYL	FRY like transcription coactivator	-0.169426	-0.340418	0.00156647	6.10723	-2.0835	0.0519157	0.795727	-3.79236
9750	RIPOR2	RHO family interacting cell polarization regulator 2	-0.154117	-0.309708	0.0014737	8.59378	-2.08285	0.0519818	0.795727	-3.79604
54800	KLHL24	kelch like family member 24	-0.179989	-0.361701	0.00172317	5.50326	-2.08283	0.0519842	0.795727	-3.79617
359845	RFLNB	refilin B	0.229761	-0.00233249	0.461855	6.80983	2.08163	0.052105	0.795727	-3.79452
56898	BDH2	3-hydroxybutyrate dehydrogenase 2	-0.238972	-0.480548	0.00260418	3.93362	-2.0801	0.0522611	0.795727	-3.85353
6223	RPS19	ribosomal protein S19	0.245049	-0.00270165	0.492799	8.95975	2.07984	0.0522878	0.795727	-3.80173
55028	MTNAP1	mitochondrial nucleoid associated protein 1	-0.247867	-0.498496	0.0027615	3.90917	-2.0796	0.0523121	0.795727	-3.86148
53905	DUOX1	dual oxidase 1	-0.391119	-0.786728	0.00448993	1.06725	-2.0789	0.052383	0.795727	-4.20758
9277	WDR46	WD repeat domain 46	0.182421	-0.00213153	0.366973	3.64605	2.07848	0.052426	0.795727	-3.87556
23471	TRAM1	translocation associated membrane protein 1	-0.213104	-0.428813	0.00260451	7.6056	-2.07738	0.0525387	0.795727	-3.80048
9498	SLC4A8	solute carrier family 4 member 8	0.380858	-0.00485877	0.766575	2.04218	2.07628	0.0526511	0.795727	-4.06234
26959	HBP1	HMG-box transcription factor 1	-0.210235	-0.423158	0.00268862	5.45643	-2.07621	0.0526577	0.795727	-3.80498
10557	RPP38	ribonuclease P/MRP subunit p38	-0.22806	-0.459096	0.00297711	3.95846	-2.07567	0.0527135	0.795727	-3.86501
100505680	NA	NA	-0.691548	-1.39229	0.0091908	2.0262	-2.07519	0.0527631	0.795727	-4.10385
9636	ISG15	ISG15 ubiquitin like modifier	0.45363	-0.00617357	0.913433	5.07749	2.07453	0.0528302	0.795727	-3.80781
55721	IQCC	IQ motif containing C	-0.337878	-0.68042	0.00466337	1.76925	-2.07414	0.0528707	0.795727	-4.13491
642441	NA	NA	0.353977	-0.0049005	0.712854	2.92164	2.07405	0.0528796	0.795727	-3.97003
148206	ZNF714	zinc finger protein 714	-0.454848	-0.91606	0.00636436	2.41542	-2.07375	0.0529108	0.795727	-4.05103
57463	AMIGO1	adhesion molecule with Ig like domain 1	-0.368446	-0.742111	0.00521913	3.09401	-2.0734	0.0529472	0.795727	-3.97228
400499	LOC400499	putative uncharacterized protein LOC400499	-0.656302	-1.32216	0.00955457	0.041931	-2.07259	0.0530299	0.795727	-4.32118
644019	ZNG1F	Zn regulated GTPase metalloprotein activator 1F	0.30046	-0.00443023	0.605351	3.32048	2.07221	0.0530692	0.795727	-3.91
25983	NGDN	neuroguidin	0.152027	-0.00225691	0.306311	5.20658	2.07201	0.0530905	0.795727	-3.8109
731275	LINC01347	long intergenic non-protein coding RNA 1347	-0.547228	-1.10266	0.00820826	1.08486	-2.07169	0.053123	0.795727	-4.22452
9440	MED17	mediator complex subunit 17	-0.188801	-0.380459	0.00285627	4.75817	-2.07143	0.0531501	0.795727	-3.82306
6498	SKIL	SKI like proto-oncogene	-0.327429	-0.659913	0.00505499	2.49442	-2.0708	0.0532155	0.795727	-4.0515
6204	RPS10	ribosomal protein S10	0.210639	-0.00335658	0.424635	7.5613	2.06978	0.0533203	0.795727	-3.81005
23544	SEZ6L	seizure related 6 homolog like	0.483976	-0.00799304	0.975946	1.54615	2.0686	0.0534429	0.795727	-4.15202
26973	CHORDC1	cysteine and histidine rich domain containing 1	-0.166341	-0.335447	0.00276521	4.98165	-2.06838	0.0534658	0.795727	-3.82
388799	FAM209B	family with sequence similarity 209 member B	0.826219	-0.0138403	1.66628	0.00793241	2.06812	0.0534928	0.795727	-4.28921
84957	RELT	RELT TNF receptor	0.185624	-0.00325961	0.374507	6.00704	2.06648	0.0536639	0.795727	-3.81382
29842	TFCP2L1	transcription factor CP2 like 1	0.807401	-0.0145676	1.62937	0.208225	2.0655	0.053766	0.795727	-4.27779
162989	DEDD2	death effector domain containing 2	0.166733	-0.00305066	0.336516	6.83275	2.06498	0.0538199	0.795727	-3.81559
27232	GNMT	glycine N-methyltransferase	0.731143	-0.013542	1.47583	0.835747	2.06453	0.0538676	0.795727	-4.2208
23352	UBR4	ubiquitin protein ligase E3 component n-recognin 4	-0.11666	-0.23551	0.00218927	7.73152	-2.06403	0.0539194	0.795727	-3.81745
26259	FBXW8	F-box and WD repeat domain containing 8	-0.277187	-0.559644	0.00526957	3.53718	-2.06354	0.0539713	0.795727	-3.91296
6189	RPS3A	ribosomal protein S3A	0.212138	-0.00403392	0.428309	8.58973	2.06353	0.0539723	0.795727	-3.82002
339488	TFAP2E	transcription factor AP-2 epsilon	0.29426	-0.00560774	0.594129	3.0972	2.06344	0.0539811	0.795727	-3.93876
28656	TRAV26-2	T cell receptor alpha variable 26-2	-0.481287	-0.971907	0.00933389	1.19974	-2.06276	0.0540526	0.795727	-4.21196
9601	PDIA4	protein disulfide isomerase family A member 4	-0.204	-0.412104	0.00410458	6.58983	-2.06129	0.054207	0.795727	-3.82022
51522	TMEM14C	transmembrane protein 14C	0.238285	-0.00493053	0.4815	5.33143	2.06014	0.0543284	0.795727	-3.824
9217	VAPB	VAMP associated protein B and C	0.14622	-0.00303753	0.295477	5.01783	2.05997	0.0543459	0.795727	-3.82833
1997	ELF1	E74 like ETS transcription factor 1	-0.254237	-0.513848	0.0053747	6.91397	-2.05923	0.054424	0.795727	-3.82284
4651	MYO10	myosin X	0.607222	-0.0133716	1.22782	0.0391601	2.05746	0.0546115	0.795727	-4.31602
51329	ARL6IP4	ARF like GTPase 6 interacting protein 4	0.186578	-0.00413028	0.377286	7.40679	2.05722	0.0546363	0.795727	-3.82568
51028	VPS36	vacuolar protein sorting 36 homolog	-0.150599	-0.304549	0.00335203	6.11842	-2.05698	0.0546621	0.795727	-3.82577
51622	CCZ1	CCZ1 homolog, vacuolar protein trafficking and biogenesis associated	0.189768	-0.0043122	0.383847	5.48851	2.05605	0.0547614	0.795727	-3.82819
126017	ZNF813	zinc finger protein 813	-0.440208	-0.890552	0.010135	1.92222	-2.05544	0.0548254	0.795727	-4.13515
6504	SLAMF1	signaling lymphocytic activation molecule family member 1	-0.299186	-0.605284	0.00691149	4.43196	-2.05529	0.054842	0.795727	-3.8538
83879	CDCA7	cell division cycle associated 7	-0.603884	-1.22175	0.0139815	3.25181	-2.05518	0.054853	0.795727	-3.94005
55197	RPRD1A	regulation of nuclear pre-mRNA domain containing 1A	-0.185165	-0.374649	0.00431938	4.52734	-2.05483	0.0548903	0.795727	-3.84879
9156	EXO1	exonuclease 1	-0.984358	-1.99175	0.0230371	-0.407603	-2.05468	0.0549065	0.795727	-4.35662
55052	MRPL20	mitochondrial ribosomal protein L20	0.175145	-0.004134	0.354424	5.23651	2.05428	0.0549493	0.795727	-3.8319
54454	ATAD2B	ATPase family AAA domain containing 2B	-0.234917	-0.475394	0.0055596	4.62473	-2.05415	0.0549627	0.795727	-3.84823
7415	VCP	valosin containing protein	-0.167135	-0.338289	0.00401966	7.62247	-2.05338	0.0550449	0.795727	-3.83058
1155	TBCB	tubulin folding cofactor B	0.181255	-0.00447025	0.366981	6.51751	2.05215	0.0551759	0.795727	-3.83175
3281	HSBP1	heat shock factor binding protein 1	0.28561	-0.00708135	0.578302	6.20762	2.05189	0.055204	0.795727	-3.83209
9319	TRIP13	thyroid hormone receptor interactor 13	-0.717241	-1.45243	0.0179482	0.433935	-2.05143	0.0552533	0.795727	-4.27849
388610	TRNP1	TMF1 regulated nuclear protein 1	0.871794	-0.0218997	1.76549	0.0125493	2.05124	0.0552739	0.795727	-4.2922
84628	NTNG2	netrin G2	0.50225	-0.01269	1.01719	2.63022	2.05095	0.0553052	0.795727	-4.00136
6159	RPL29	ribosomal protein L29	0.240035	-0.00619843	0.486269	9.39781	2.04983	0.0554245	0.795727	-3.8401
255783	INAFM1	InaF motif containing 1	0.248149	-0.00654456	0.502843	3.21977	2.04873	0.0555426	0.795727	-3.93893
221	ALDH3B1	aldehyde dehydrogenase 3 family member B1	0.264102	-0.00711913	0.535324	5.81015	2.04757	0.0556677	0.795727	-3.83777
55632	G2E3	G2/M-phase specific E3 ubiquitin protein ligase	-0.173324	-0.351325	0.00467674	4.14887	-2.04752	0.0556735	0.795727	-3.87718
116412	ZNF837	zinc finger protein 837	0.451185	-0.012356	0.914726	1.31381	2.04672	0.0557601	0.795727	-4.17691
10105	PPIF	peptidylprolyl isomerase F	0.21955	-0.00602037	0.44512	5.68217	2.04664	0.0557678	0.795727	-3.83905
7770	ZNF227	zinc finger protein 227	-0.224925	-0.456071	0.00622032	4.11981	-2.04618	0.055818	0.795727	-3.88006
90379	DCAF15	DDB1 and CUL4 associated factor 15	0.198933	-0.00552077	0.403387	6.34878	2.04599	0.0558388	0.795727	-3.83952
79890	RIN3	Ras and Rab interactor 3	0.138533	-0.00387697	0.280943	7.71564	2.04552	0.0558892	0.795727	-3.8405
100506736	SLFN12L	schlafen family member 12 like	-0.342397	-0.69453	0.00973628	3.38044	-2.04463	0.055986	0.795727	-3.94826
53916	RAB4B	RAB4B, member RAS oncogene family	0.196413	-0.00562455	0.39845	6.8219	2.04423	0.0560292	0.795727	-3.84174
170506	DHX36	DEAH-box helicase 36	-0.225752	-0.458054	0.00654942	5.14029	-2.04348	0.05611	0.795727	-3.84772
9144	SYNGR2	synaptogyrin 2	0.178767	-0.00521864	0.362753	7.52001	2.04312	0.056149	0.795727	-3.84332
84331	MCRIP2	MAPK regulated corepressor interacting protein 2	0.259727	-0.00759171	0.527046	4.19437	2.04305	0.056157	0.795727	-3.87099
27335	EIF3K	eukaryotic translation initiation factor 3 subunit K	0.145029	-0.00434512	0.294403	7.96073	2.0416	0.0563147	0.795727	-3.84565
4863	NPAT	nuclear protein, coactivator of histone transcription	-0.187512	-0.380779	0.00575411	5.33376	-2.04016	0.0564715	0.795727	-3.84995
127733	UBXN10	UBX domain protein 10	-0.535558	-1.08762	0.0165022	0.551176	-2.03991	0.0564988	0.795727	-4.27761
80853	KDM7A	lysine demethylase 7A	-0.181111	-0.367864	0.00564119	5.99895	-2.03925	0.0565712	0.795727	-3.84804
55279	ZNF654	zinc finger protein 654	-0.210474	-0.427581	0.00663412	4.28645	-2.03851	0.0566517	0.795727	-3.87997
11007	CCDC85B	coiled-coil domain containing 85B	0.326332	-0.0104817	0.663145	5.36123	2.03733	0.0567815	0.795727	-3.85132
22872	SEC31A	SEC31 homolog A, COPII coat complex component	-0.124903	-0.253849	0.00404377	6.60374	-2.03682	0.0568369	0.795727	-3.85104
55711	FAR2	fatty acyl-CoA reductase 2	-0.393829	-0.800436	0.0127775	2.60694	-2.03669	0.0568518	0.795727	-4.05157
116448	OLIG1	oligodendrocyte transcription factor 1	0.695255	-0.0225571	1.41307	4.23646	2.03669	0.0568518	0.795727	-3.88371
57533	TBC1D14	TBC1 domain family member 14	-0.297432	-0.604552	0.00968846	4.23053	-2.03643	0.0568799	0.795727	-3.88999
9901	SRGAP3	SLIT-ROBO Rho GTPase activating protein 3	-0.428305	-0.870865	0.0142544	1.27504	-2.03504	0.0570332	0.795727	-4.21037
22926	ATF6	activating transcription factor 6	-0.261698	-0.532225	0.00882967	4.10684	-2.03413	0.0571328	0.795727	-3.89707
5239	PGM5	phosphoglucomutase 5	0.869414	-0.0295656	1.76839	0.127498	2.03361	0.0571906	0.795727	-4.29337
3836	KPNA1	karyopherin subunit alpha 1	-0.133699	-0.271966	0.00456782	6.11882	-2.0333	0.0572251	0.795727	-3.85545
1327	COX4I1	cytochrome c oxidase subunit 4I1	0.177576	-0.00607182	0.361224	8.65225	2.03324	0.0572311	0.795727	-3.85718
1477	CSTF1	cleavage stimulation factor subunit 1	-0.215219	-0.437816	0.00737781	4.51833	-2.03307	0.0572502	0.795727	-3.87493
57148	RALGAPB	Ral GTPase activating protein non-catalytic subunit beta	-0.124859	-0.254005	0.00428751	6.15125	-2.03296	0.0572629	0.795727	-3.85587
143888	POGLUT3	protein O-glucosyltransferase 3	-0.323134	-0.657516	0.0112475	3.88051	-2.03204	0.0573647	0.795727	-3.9093
201633	TIGIT	T cell immunoreceptor with Ig and ITIM domains	-0.299483	-0.609539	0.0105722	5.64525	-2.03107	0.0574721	0.795727	-3.85858
64170	CARD9	caspase recruitment domain family member 9	0.305809	-0.010815	0.622432	5.25577	2.03094	0.057486	0.795727	-3.85998
1291	COL6A1	collagen type VI alpha 1 chain	0.798568	-0.0282643	1.6254	2.56662	2.03089	0.0574922	0.795727	-4.05757
84085	FBXO30	F-box protein 30	-0.331629	-0.675019	0.0117612	3.63993	-2.03075	0.0575077	0.795727	-3.93777
100507054	NA	NA	0.429434	-0.015253	0.874121	2.72381	2.03064	0.0575194	0.795727	-4.01462
684	BST2	bone marrow stromal cell antigen 2	0.227073	-0.00810151	0.462248	7.09358	2.03033	0.0575541	0.795727	-3.85916
25828	TXN2	thioredoxin 2	0.14276	-0.00516506	0.290685	6.15104	2.02934	0.0576634	0.795727	-3.8604
100506996	NA	NA	0.381643	-0.0140219	0.777308	3.39311	2.02825	0.0577857	0.795727	-3.9446
63935	PCIF1	phosphorylated CTD interacting factor 1	0.114634	-0.00425607	0.233525	6.13778	2.02749	0.0578699	0.795727	-3.86271
219899	TBCEL	tubulin folding cofactor E like	-0.225657	-0.459701	0.00838618	3.48497	-2.02742	0.0578778	0.795727	-3.94468
91526	ANKRD44	ankyrin repeat domain 44	-0.376173	-0.766367	0.0140204	4.28612	-2.02721	0.0579013	0.795727	-3.89726
147808	ZNF784	zinc finger protein 784	0.249168	-0.00929152	0.507627	3.17884	2.02717	0.0579055	0.795727	-3.97331
80818	ZNF436	zinc finger protein 436	-0.302414	-0.616191	0.0113624	3.0428	-2.02662	0.057967	0.795727	-4.00317
4669	NAGLU	N-acetyl-alpha-glucosaminidase	0.189395	-0.00714734	0.385938	5.20572	2.0263	0.0580031	0.795727	-3.86614
55656	INTS8	integrator complex subunit 8	-0.138727	-0.282696	0.00524247	5.68862	-2.0262	0.0580145	0.795727	-3.86468
84961	FBXL20	F-box and leucine rich repeat protein 20	-0.160118	-0.326334	0.00609778	4.83512	-2.02562	0.0580786	0.795727	-3.87243
28990	ASTE1	asteroid homolog 1	-0.30987	-0.631751	0.0120113	2.88694	-2.0243	0.0582271	0.795727	-4.03243
253461	ZBTB38	zinc finger and BTB domain containing 38	-0.323127	-0.658826	0.0125713	5.93134	-2.02402	0.0582582	0.795727	-3.86705
284361	EMC10	ER membrane protein complex subunit 10	0.160345	-0.00627307	0.326962	6.46297	2.0236	0.0583058	0.795727	-3.86763
1969	EPHA2	EPH receptor A2	0.807727	-0.0316345	1.64709	0.4189	2.02352	0.0583151	0.795727	-4.30898
8659	ALDH4A1	aldehyde dehydrogenase 4 family member A1	0.24498	-0.00963674	0.499597	3.34373	2.02318	0.0583527	0.795727	-3.9546
1893	ECM1	extracellular matrix protein 1	0.578379	-0.0227544	1.17951	0.864344	2.02317	0.0583538	0.795727	-4.22461
142686	ASB14	ankyrin repeat and SOCS box containing 14	0.427405	-0.0168715	0.871682	0.932787	2.02291	0.0583828	0.795727	-4.23785
8733	GPAA1	glycosylphosphatidylinositol anchor attachment 1	0.149806	-0.00595708	0.305569	6.47285	2.02235	0.0584465	0.795727	-3.86919
5739	PTGIR	prostaglandin I2 receptor	0.297735	-0.0118931	0.607364	4.38913	2.022	0.0584859	0.795727	-3.88683
100507618	NA	NA	-0.745952	-1.5219	0.0299988	-0.516864	-2.02147	0.0585452	0.795727	-4.38436
9695	EDEM1	ER degradation enhancing alpha-mannosidase like protein 1	-0.209315	-0.427056	0.00842528	6.54538	-2.0214	0.0585531	0.795727	-3.87036
375748	ERCC6L2	ERCC excision repair 6 like 2	-0.458574	-0.935661	0.0185124	1.23928	-2.02117	0.0585789	0.795727	-4.23657
100507398	INTS6-AS1	INTS6 antisense RNA 1	0.362383	-0.0146448	0.739411	2.3346	2.02109	0.0585883	0.795727	-4.06648
51181	DCXR	dicarbonyl and L-xylulose reductase	0.275413	-0.0111463	0.561972	5.40597	2.02097	0.0586012	0.795727	-3.87123
154881	KCTD7	potassium channel tetramerization domain containing 7	-0.277493	-0.566324	0.0113376	5.21469	-2.02023	0.0586859	0.795727	-3.87455
9031	BAZ1B	bromodomain adjacent to zinc finger domain 1B	-0.140456	-0.286704	0.00579211	6.29018	-2.01949	0.0587694	0.795727	-3.87272
79770	TXNDC15	thioredoxin domain containing 15	-0.278633	-0.568806	0.01154	5.30214	-2.01914	0.0588086	0.795727	-3.87482
6310	ATXN1	ataxin 1	-0.245205	-0.500577	0.0101676	5.18512	-2.01904	0.0588195	0.795727	-3.87555
165	AEBP1	AE binding protein 1	0.398374	-0.0166717	0.81342	4.29825	2.0183	0.0589036	0.795727	-3.89929
404550	C16orf74	chromosome 16 open reading frame 74	0.345288	-0.0148841	0.705461	2.99802	2.01587	0.05918	0.795727	-3.99241
26266	SLC13A4	solute carrier family 13 member 4	-0.516982	-1.05678	0.0228111	0.477372	-2.01391	0.059404	0.795727	-4.30666
126231	ZNF573	zinc finger protein 573	-0.446462	-0.912899	0.0199747	0.671376	-2.01272	0.05954	0.795727	-4.29221
124944	BACC1	BPTF associated chromatin complex component 1	0.179022	-0.00804806	0.366091	6.06549	2.0123	0.0595876	0.795727	-3.88166
113000	RPUSD1	RNA pseudouridine synthase domain containing 1	0.153002	-0.00700414	0.313008	5.00758	2.01072	0.0597691	0.795727	-3.88622
7037	TFRC	transferrin receptor	-0.302457	-0.618793	0.0138784	5.58748	-2.01051	0.0597928	0.795727	-3.88398
100506268	NA	NA	0.379872	-0.0175014	0.777245	1.14286	2.01015	0.059834	0.795727	-4.22225
55157	DARS2	aspartyl-tRNA synthetase 2, mitochondrial	-0.23417	-0.479191	0.01085	3.50529	-2.00965	0.0598919	0.795727	-3.96797
94241	TP53INP1	tumor protein p53 inducible nuclear protein 1	-0.281668	-0.576631	0.0132948	5.82534	-2.00799	0.0600835	0.795727	-3.88685
100506520	NA	NA	-0.54059	-1.10681	0.0256306	2.25205	-2.00758	0.0601305	0.795727	-4.11755
5605	MAP2K2	mitogen-activated protein kinase kinase 2	0.151961	-0.00723923	0.311161	7.00869	2.00715	0.0601807	0.795727	-3.88803
80008	TMEM156	transmembrane protein 156	-0.206116	-0.422069	0.00983682	3.93001	-2.00698	0.0601997	0.795727	-3.93454
3268	AGFG2	ArfGAP with FG repeats 2	-0.159009	-0.325732	0.00771502	4.71521	-2.00546	0.0603759	0.795727	-3.89874
6143	RPL19	ribosomal protein L19	0.205624	-0.0100089	0.421257	10.6532	2.00516	0.0604105	0.795727	-3.90368
85442	KNDC1	kinase non-catalytic C-lobe domain containing 1	1.05177	-0.0518329	2.15537	1.75872	2.00401	0.0605449	0.795727	-4.13449
11215	AKAP11	A-kinase anchoring protein 11	-0.139229	-0.285322	0.00686261	5.6654	-2.00399	0.0605468	0.795727	-3.89187
4067	LYN	LYN proto-oncogene, Src family tyrosine kinase	0.261073	-0.0128794	0.535026	7.5211	2.00391	0.0605562	0.795727	-3.89189
56998	CTNNBIP1	catenin beta interacting protein 1	0.170157	-0.00839447	0.348709	4.89944	2.00391	0.0605565	0.795727	-3.89585
642475	MROH6	maestro heat like repeat family member 6	0.434228	-0.0214779	0.889935	4.14834	2.00366	0.060585	0.795727	-3.91379
26012	NSMF	NMDA receptor synaptonuclear signaling and neuronal migration factor	0.249135	-0.0126175	0.510888	6.22202	2.0014	0.0608479	0.795727	-3.89528
23658	LSM5	LSM5 homolog, U6 small nuclear RNA and mRNA degradation associated	0.258742	-0.0131465	0.530631	4.60646	2.00109	0.0608844	0.795727	-3.90358
340252	ZNF680	zinc finger protein 680	-0.233582	-0.479043	0.0118786	3.10282	-2.00101	0.0608944	0.795727	-4.01768
96764	TGS1	trimethylguanosine synthase 1	-0.177451	-0.363946	0.00904329	4.42746	-2.0008	0.0609184	0.795727	-3.9135
25782	RAB3GAP2	RAB3 GTPase activating non-catalytic protein subunit 2	-0.124639	-0.255749	0.00647168	5.27257	-1.99897	0.0611325	0.795727	-3.89903
339390	CLEC4G	C-type lectin domain family 4 member G	0.732324	-0.0381414	1.50279	1.42551	1.99867	0.061168	0.795727	-4.18172
28401	IGHV4-4	immunoglobulin heavy variable 4-4	-0.819413	-1.68201	0.0431878	1.38973	-1.99749	0.0613069	0.795727	-4.23368
53981	CPSF2	cleavage and polyadenylation specific factor 2	-0.162662	-0.333951	0.00862647	5.75605	-1.99687	0.0613799	0.795727	-3.90049
3703	STT3A	STT3 oligosaccharyltransferase complex catalytic subunit A	-0.241844	-0.496583	0.0128944	5.92092	-1.99633	0.0614432	0.795727	-3.90122
8994	LIMD1	LIM domain containing 1	-0.182664	-0.375123	0.00979617	4.50854	-1.99574	0.0615131	0.795727	-3.91437
163115	ZNF781	zinc finger protein 781	-0.463647	-0.952175	0.0248811	1.81276	-1.99567	0.0615207	0.795727	-4.1751
1978	EIF4EBP1	eukaryotic translation initiation factor 4E binding protein 1	0.255004	-0.0137298	0.523737	4.77916	1.99533	0.0615604	0.795727	-3.90722
3687	ITGAX	integrin subunit alpha X	0.267374	-0.0144039	0.549151	8.31368	1.99528	0.0615671	0.795727	-3.90256
6415	SELENOW	selenoprotein W	0.216273	-0.0116639	0.444209	6.52708	1.99516	0.0615804	0.795727	-3.90308
26773	SNORD4A	small nucleolar RNA, C/D box 4A	0.520539	-0.0280792	1.06916	0.351972	1.99514	0.061583	0.795727	-4.30534
54822	TRPM7	transient receptor potential cation channel subfamily M member 7	-0.151517	-0.311246	0.00821234	5.97433	-1.99465	0.0616407	0.795727	-3.90332
253943	YTHDF3	YTH N6-methyladenosine RNA binding protein F3	-0.184689	-0.379407	0.0100283	6.04546	-1.99447	0.0616624	0.795727	-3.9036
81839	VANGL1	VANGL planar cell polarity protein 1	-0.315984	-0.649134	0.0171654	2.89767	-1.99442	0.0616681	0.795727	-4.0313
56957	OTUD7B	OTU deubiquitinase 7B	-0.365867	-0.751622	0.0198893	2.47144	-1.99435	0.0616767	0.795727	-4.09469
23405	DICER1	dicer 1, ribonuclease III	-0.184804	-0.379758	0.0101505	6.35915	-1.99328	0.0618028	0.795727	-3.90537
25896	INTS7	integrator complex subunit 7	-0.213252	-0.438239	0.0117351	3.59095	-1.99309	0.0618259	0.795727	-3.97047
785	CACNB4	calcium voltage-gated channel auxiliary subunit beta 4	0.640353	-0.0358354	1.31654	0.00572504	1.99133	0.0620348	0.795727	-4.3448
728498	GOLGA8H	golgin A8 family member H	-0.814573	-1.675	0.0458544	0.108955	-1.9907	0.0621088	0.795727	-4.35417
4121	MAN1A1	mannosidase alpha class 1A member 1	-0.346402	-0.71231	0.0195061	5.10184	-1.99067	0.0621129	0.795727	-3.9105
1234	CCR5	C-C motif chemokine receptor 5	-0.558552	-1.14867	0.0315633	5.37464	-1.9903	0.0621574	0.795727	-3.90943
284309	ZNF776	zinc finger protein 776	-0.248239	-0.51065	0.014172	4.482	-1.9892	0.0622877	0.795727	-3.92665
340481	ZDHHC21	zinc finger DHHC-type palmitoyltransferase 21	-0.177998	-0.366193	0.0101975	3.86173	-1.98883	0.0623326	0.795727	-3.95255
79169	C1orf35	chromosome 1 open reading frame 35	0.236034	-0.0135835	0.485652	4.40723	1.98834	0.0623906	0.795727	-3.92292
6152	RPL24	ribosomal protein L24	0.23644	-0.0137249	0.486606	8.36559	1.9874	0.0625027	0.795727	-3.91213
6129	RPL7	ribosomal protein L7	0.226192	-0.0131423	0.465526	6.66225	1.9873	0.062515	0.795727	-3.91282
4066	LYL1	LYL1 basic helix-loop-helix family member	0.308345	-0.0180722	0.634763	5.27888	1.98635	0.0626291	0.795727	-3.91354
1847	DUSP5	dual specificity phosphatase 5	0.341659	-0.0201755	0.703494	4.46521	1.98552	0.0627283	0.795727	-3.92279
84641	MFSD14B	major facilitator superfamily domain containing 14B	-0.24175	-0.497789	0.0142899	5.99675	-1.98541	0.0627416	0.795727	-3.91473
5872	RAB13	RAB13, member RAS oncogene family	0.337665	-0.0200692	0.6954	2.45939	1.9848	0.0628147	0.795727	-4.07896
2671	GFER	growth factor, augmenter of liver regeneration	0.152167	-0.00905111	0.313385	4.27952	1.98471	0.0628251	0.795727	-3.93158
51320	MEX3C	mex-3 RNA binding family member C	-0.269062	-0.554128	0.0160048	5.85699	-1.98471	0.0628256	0.795727	-3.91537
100131510	NA	NA	0.59677	-0.035928	1.22947	-0.639268	1.98336	0.0629879	0.795727	-4.38887
55125	CEP192	centrosomal protein 192	-0.338105	-0.696598	0.0203873	5.38313	-1.98318	0.0630092	0.795727	-3.91751
338692	ANKRD13D	ankyrin repeat domain 13D	0.220982	-0.0133545	0.455319	7.67965	1.98293	0.0630392	0.795727	-3.91753
23091	ZC3H13	zinc finger CCCH-type containing 13	-0.240772	-0.49613	0.0145857	5.07302	-1.98266	0.0630723	0.795727	-3.92036
8622	PDE8B	phosphodiesterase 8B	0.557921	-0.0340477	1.14989	0.546228	1.98182	0.0631731	0.795727	-4.2952
23517	MTREX	Mtr4 exosome RNA helicase	-0.251345	-0.518068	0.015378	5.23243	-1.98153	0.0632085	0.795727	-3.92044
149345	SHISA4	shisa family member 4	0.597419	-0.0367406	1.23158	0.265998	1.98094	0.0632798	0.795727	-4.30704
9330	GTF3C3	general transcription factor IIIC subunit 3	-0.187655	-0.386871	0.0115614	4.6293	-1.98073	0.0633048	0.795727	-3.92927
28557	TRBV30	T cell receptor beta variable 30	0.751481	-0.0463404	1.5493	2.0981	1.98063	0.0633174	0.795727	-4.1359
11333	PDAP1	PDGFA associated protein 1	0.09599	-0.00594202	0.197922	6.67875	1.98019	0.0633709	0.795727	-3.92163
4649	MYO9A	myosin IXA	-0.316201	-0.651977	0.0195762	2.66216	-1.98017	0.0633728	0.795727	-4.08862
8295	TRRAP	transformation/transcription domain associated protein	-0.114961	-0.23706	0.00713749	6.55905	-1.97985	0.0634124	0.795727	-3.92208
4751	NEK2	NIMA related kinase 2	-0.959153	-1.97791	0.059606	-0.410292	-1.97974	0.0634256	0.795727	-4.3731
57192	MCOLN1	mucolipin TRP cation channel 1	0.250671	-0.0155956	0.516938	5.0758	1.9796	0.0634415	0.795727	-3.92249
23184	MESD	mesoderm development LRP chaperone	-0.139916	-0.288541	0.00870863	5.45495	-1.97956	0.0634475	0.795727	-3.92165
10260	DENND4A	DENN domain containing 4A	-0.193637	-0.399455	0.0121812	5.04949	-1.97831	0.063598	0.795727	-3.92566
25911	DPCD	deleted in primary ciliary dyskinesia homolog (mouse)	0.362744	-0.0228644	0.748353	1.62476	1.97808	0.0636261	0.795727	-4.1906
100381270	ZBED6	zinc finger BED-type containing 6	-0.507547	-1.04731	0.0322161	1.96496	-1.97726	0.0637262	0.795727	-4.18193
51398	WDR83OS	WD repeat domain 83 opposite strand	0.219936	-0.014024	0.453897	6.34671	1.97672	0.0637918	0.795727	-3.92594
3425	IDUA	alpha-L-iduronidase	0.319087	-0.0204876	0.658662	5.73327	1.9759	0.0638921	0.795727	-3.92631
6801	STRN	striatin	-0.370915	-0.765654	0.0238245	3.03477	-1.97585	0.0638977	0.795727	-4.05127
140609	NEK7	NIMA related kinase 7	-0.207819	-0.428998	0.0133603	6.026	-1.97575	0.0639105	0.795727	-3.92661
55116	TMEM39B	transmembrane protein 39B	0.14951	-0.00963074	0.308652	4.42693	1.97551	0.0639392	0.795727	-3.93709
54993	ZSCAN2	zinc finger and SCAN domain containing 2	0.191546	-0.012386	0.395478	3.81191	1.97505	0.0639955	0.795727	-3.96447
2263	FGFR2	fibroblast growth factor receptor 2	-1.27834	-2.63973	0.0830564	-0.853117	-1.97448	0.0640655	0.795727	-4.42037
79656	BEND5	BEN domain containing 5	0.441782	-0.0288048	0.91237	1.21728	1.97405	0.0641174	0.795727	-4.2464
57658	CALCOCO1	calcium binding and coiled-coil domain 1	-0.16038	-0.331219	0.0104587	6.89679	-1.97404	0.0641198	0.795727	-3.92912
1314	COPA	COPI coat complex subunit alpha	-0.159263	-0.328938	0.0104125	7.41141	-1.97373	0.0641578	0.795727	-3.9291
84941	HSH2D	hematopoietic SH2 domain containing	0.285851	-0.0187151	0.590418	6.85178	1.97355	0.0641787	0.795727	-3.92964
6133	RPL9	ribosomal protein L9	0.543015	-0.0356017	1.12163	4.51033	1.97338	0.0641995	0.795727	-3.94151
990	CDC6	cell division cycle 6	-0.637318	-1.31654	0.0419066	0.855621	-1.97303	0.064243	0.795727	-4.26931
92162	TMEM88	transmembrane protein 88	0.680048	-0.0447751	1.40487	1.27245	1.97287	0.0642626	0.795727	-4.22307
340061	STING1	stimulator of interferon response cGAMP interactor 1	0.144352	-0.00950938	0.298213	7.68552	1.9728	0.0642706	0.795727	-3.9299
6868	ADAM17	ADAM metallopeptidase domain 17	-0.224342	-0.463555	0.0148705	4.71623	-1.97205	0.0643634	0.795727	-3.9368
66008	TRAK2	trafficking kinesin protein 2	-0.166217	-0.343491	0.0110573	5.91661	-1.97161	0.0644174	0.795727	-3.93146
64601	VPS16	VPS16 core subunit of CORVET and HOPS complexes	0.165306	-0.0110057	0.341617	6.05224	1.97151	0.0644299	0.795727	-3.93215
128486	FITM2	fat storage inducing transmembrane protein 2	-0.410825	-0.849241	0.0275911	0.867001	-1.97043	0.0645622	0.795727	-4.28761
57211	ADGRG6	adhesion G protein-coupled receptor G6	0.869022	-0.0588213	1.79687	-0.565212	1.96946	0.064682	0.795727	-4.37657
55833	UBAP2	ubiquitin associated protein 2	-0.134079	-0.277278	0.0091211	4.86886	-1.96883	0.0647597	0.795727	-3.93757
9685	CLINT1	clathrin interactor 1	-0.154311	-0.319124	0.0105007	6.54822	-1.96879	0.0647644	0.795727	-3.93574
123879	DCUN1D3	defective in cullin neddylation 1 domain containing 3	-0.334048	-0.690876	0.0227801	1.84833	-1.96852	0.0647975	0.795727	-4.18577
166379	BBS12	Bardet-Biedl syndrome 12	-0.403802	-0.835182	0.0275783	1.07992	-1.96834	0.0648208	0.795727	-4.27621
9314	KLF4	KLF transcription factor 4	0.482495	-0.0329579	0.997949	5.98998	1.96832	0.0648232	0.795727	-3.93603
56992	KIF15	kinesin family member 15	-0.526582	-1.08953	0.0363637	0.752417	-1.96694	0.0649938	0.795727	-4.27998
114971	PTPMT1	protein tyrosine phosphatase mitochondrial 1	0.186181	-0.0128742	0.385236	4.26422	1.96677	0.0650149	0.795727	-3.95214
100507520	NA	NA	0.666287	-0.0466499	1.37922	2.55989	1.96517	0.0652124	0.795727	-4.07188
83461	CDCA3	cell division cycle associated 3	-0.632256	-1.30881	0.0442988	0.147274	-1.96508	0.0652238	0.795727	-4.34215
55183	RIF1	replication timing regulatory factor 1	-0.224369	-0.464464	0.015727	5.06815	-1.96503	0.0652306	0.795727	-3.94092
9696	CROCC	ciliary rootlet coiled-coil, rootletin	0.239181	-0.0167655	0.495128	5.42191	1.96503	0.0652308	0.795727	-3.93901
153364	MBLAC2	metallo-beta-lactamase domain containing 2	-0.220831	-0.457144	0.0154832	3.22334	-1.96499	0.065235	0.795727	-4.03574
9833	MELK	maternal embryonic leucine zipper kinase	-0.826981	-1.71217	0.0582125	0.222508	-1.96448	0.0652984	0.795727	-4.32245
54472	TOLLIP	toll interacting protein	0.164935	-0.0116477	0.341517	6.08369	1.96406	0.0653505	0.795727	-3.94131
342892	ZNF850	zinc finger protein 850	-0.339651	-0.703495	0.0241929	1.75	-1.96295	0.0654896	0.795727	-4.19385
8394	PIP5K1A	phosphatidylinositol-4-phosphate 5-kinase type 1 alpha	-0.113769	-0.235669	0.00813147	5.4995	-1.9625	0.0655456	0.795727	-3.94202
57613	FAM234B	family with sequence similarity 234 member B	-0.264441	-0.547906	0.0190252	2.30865	-1.96164	0.0656534	0.795727	-4.12782
2848	GPR25	G protein-coupled receptor 25	-0.671222	-1.39081	0.0483633	1.712	-1.96144	0.065678	0.795727	-4.19975
11278	KLF12	KLF transcription factor 12	-0.201986	-0.418544	0.0145726	6.22357	-1.96127	0.0656996	0.795727	-3.94466
790	CAD	carbamoyl-phosphate synthetase 2, aspartate transcarbamylase, and dihydroorotase	-0.165698	-0.343397	0.0120011	5.78085	-1.96075	0.0657638	0.795727	-3.94454
55076	TMEM45A	transmembrane protein 45A	0.725817	-0.0526127	1.50425	-0.165068	1.96064	0.0657775	0.795727	-4.34729
1937	EEF1G	eukaryotic translation elongation factor 1 gamma	0.189228	-0.0137311	0.392188	9.90898	1.9605	0.0657949	0.795727	-3.9469
387921	NHLRC3	NHL repeat containing 3	-0.181087	-0.375406	0.0132313	4.89464	-1.95959	0.0659099	0.795727	-3.94778
221960	CCZ1B	CCZ1 homolog B, vacuolar protein trafficking and biogenesis associated	0.331129	-0.0242082	0.686466	4.79981	1.95951	0.0659196	0.795727	-3.94778
1874	E2F4	E2F transcription factor 4	0.133392	-0.00975941	0.276544	6.56394	1.95941	0.0659322	0.795727	-3.9473
100506486	NA	NA	-0.54948	-1.13917	0.0402084	1.28892	-1.95939	0.065935	0.795727	-4.25242
501	ALDH7A1	aldehyde dehydrogenase 7 family member A1	0.539352	-0.0401144	1.11882	-0.186129	1.9572	0.0662101	0.795727	-4.37378
26155	NOC2L	NOC2 like nucleolar associated transcriptional repressor	0.11624	-0.00872574	0.241206	5.94215	1.95594	0.0663687	0.795727	-3.95096
1028	CDKN1C	cyclin dependent kinase inhibitor 1C	0.78812	-0.059422	1.63566	4.64796	1.95534	0.0664447	0.795727	-3.95372
6635	SNRPE	small nuclear ribonucleoprotein polypeptide E	0.203384	-0.0153797	0.422147	3.27287	1.95494	0.0664957	0.795727	-4.02271
5885	RAD21	RAD21 cohesin complex component	-0.216483	-0.449351	0.0163863	6.72849	-1.9548	0.0665128	0.795727	-3.95293
10776	ARPP19	cAMP regulated phosphoprotein 19	-0.195814	-0.406488	0.0148605	6.58447	-1.95444	0.0665581	0.795727	-3.9534
57109	REXO4	REX4 homolog, 3'-5' exonuclease	0.131702	-0.00999581	0.2734	5.18365	1.95443	0.0665596	0.795727	-3.95177
5641	LGMN	legumain	0.244722	-0.0185788	0.508024	3.50855	1.95439	0.0665643	0.795727	-4.00443
100506870	NA	NA	0.728346	-0.0554862	1.51218	0.775341	1.95391	0.0666249	0.795727	-4.28898
5204	PFDN5	prefoldin subunit 5	0.218811	-0.0166826	0.454304	8.62324	1.9538	0.0666389	0.795727	-3.95237
1652	DDT	D-dopachrome tautomerase	0.302614	-0.0230821	0.628309	4.12151	1.95374	0.0666467	0.795727	-3.97039
55095	SAMD4B	sterile alpha motif domain containing 4B	-0.241171	-0.500792	0.0184494	4.82398	-1.95334	0.066698	0.795727	-3.9569
5170	PDPK1	3-phosphoinositide dependent protein kinase 1	-0.157626	-0.327326	0.0120752	6.13029	-1.95314	0.0667228	0.795727	-3.95453
8433	UTF1	undifferentiated embryonic cell transcription factor 1	0.928259	-0.0713332	1.92785	-0.532251	1.95271	0.0667779	0.795727	-4.38177
54811	ZNF562	zinc finger protein 562	-0.214292	-0.445084	0.0165	3.84265	-1.95243	0.0668128	0.795727	-3.99378
284385	ZNF561-AS1	ZNF561 antisense RNA 1 (head to head)	0.360839	-0.0278364	0.749515	1.12856	1.95217	0.0668463	0.795727	-4.2485
7940	LST1	leukocyte specific transcript 1	0.389883	-0.0300854	0.809852	4.58661	1.95213	0.0668513	0.795727	-3.95991
30	ACAA1	acetyl-CoA acyltransferase 1	0.128007	-0.00990032	0.265915	6.82932	1.95181	0.066892	0.795727	-3.95647
92270	ATP6AP1L	ATPase H+ transporting accessory protein 1 like (pseudogene)	0.554077	-0.0429684	1.15112	0.658543	1.95143	0.0669398	0.795727	-4.30276
9818	NUP58	nucleoporin 58	-0.152197	-0.316214	0.0118201	4.86985	-1.95123	0.066966	0.795727	-3.95815
90693	CCDC126	coiled-coil domain containing 126	-0.294523	-0.612018	0.0229714	2.93592	-1.95063	0.0670425	0.795727	-4.07518
254225	RNF169	ring finger protein 169	-0.312282	-0.648946	0.0243824	4.3694	-1.95048	0.0670616	0.795727	-3.97125
6233	RPS27A	ribosomal protein S27a	0.314802	-0.0246293	0.654233	8.04186	1.95019	0.0670983	0.795727	-3.95692
7430	EZR	ezrin	-0.131909	-0.274152	0.0103331	7.72994	-1.95001	0.0671208	0.795727	-3.95757
9121	SLC16A5	solute carrier family 16 member 5	0.265909	-0.0208971	0.552715	4.51925	1.94956	0.067179	0.795727	-3.96342
27085	MTBP	MDM2 binding protein	-0.424247	-0.881967	0.0334731	1.51719	-1.94899	0.0672511	0.795727	-4.23769
728763	CROCC2	ciliary rootlet coiled-coil, rootletin family member 2	0.893461	-0.0705875	1.85751	2.66545	1.9488	0.0672752	0.795727	-4.08003
29907	SNX15	sorting nexin 15	0.152005	-0.012025	0.316035	5.12899	1.94861	0.0672994	0.795727	-3.95868
91703	ACY3	aminoacylase 3	0.747485	-0.0593448	1.55431	0.594996	1.9481	0.0673648	0.795792	-4.30283
23399	CTDNEP1	CTD nuclear envelope phosphatase 1	0.131029	-0.0105794	0.272637	7.59936	1.94567	0.0676762	0.796473	-3.96291
572	BAD	BCL2 associated agonist of cell death	0.294766	-0.0238067	0.613339	4.0414	1.94563	0.0676818	0.796473	-3.97844
7767	ZNF224	zinc finger protein 224	-0.291089	-0.605715	0.0235361	2.29426	-1.94546	0.0677027	0.796473	-4.14434
9724	UTP14C	UTP14C small subunit processome component	-0.294882	-0.613876	0.0241109	4.07999	-1.94383	0.0679131	0.796473	-3.99216
10125	RASGRP1	RAS guanyl releasing protein 1	-0.170397	-0.354728	0.0139351	6.80105	-1.9438	0.0679168	0.796473	-3.96638
55611	OTUB1	OTU deubiquitinase, ubiquitin aldehyde binding 1	0.162288	-0.0132804	0.337856	6.54974	1.94371	0.0679289	0.796473	-3.96657
2551	GABPA	GA binding protein transcription factor subunit alpha	-0.166441	-0.346565	0.0136829	5.30165	-1.94303	0.068016	0.796473	-3.96515
23397	NCAPH	non-SMC condensin I complex subunit H	-0.568768	-1.18449	0.0469575	1.56121	-1.9424	0.0680973	0.796473	-4.20999
56980	PRDM10	PR/SET domain 10	-0.182048	-0.379224	0.0151276	3.55668	-1.94144	0.0682217	0.796473	-4.01994
4026	LPP	LIM domain containing preferred translocation partner in lipoma	-0.223713	-0.4661	0.018674	5.239	-1.94076	0.068309	0.796473	-3.96786
79033	ERI3	ERI1 exoribonuclease family member 3	0.18934	-0.0158546	0.394534	4.54504	1.94029	0.0683701	0.796473	-3.97344
654466	FGF7P3	fibroblast growth factor 7 pseudogene 3	-1.36365	-2.84168	0.114383	0.00600619	-1.94004	0.0684034	0.796473	-4.40042
23646	PLD3	phospholipase D family member 3	0.179271	-0.0151321	0.373675	7.01867	1.93909	0.0685262	0.796473	-3.97184
89884	LHX4	LIM homeobox 4	-0.441596	-0.920569	0.0373763	1.77043	-1.93868	0.0685797	0.796473	-4.21059
23547	LILRA4	leukocyte immunoglobulin like receptor A4	0.583931	-0.0495274	1.21739	3.50321	1.93836	0.0686211	0.796473	-4.03548
54554	WDR5B	WD repeat domain 5B	-0.252693	-0.527044	0.0216571	3.8857	-1.93677	0.0688275	0.796473	-4.00775
129831	RBM45	RNA binding motif protein 45	0.191112	-0.0163914	0.398615	3.19074	1.93666	0.0688423	0.796473	-4.0519
64151	NCAPG	non-SMC condensin I complex subunit G	-0.599559	-1.251	0.0518829	1.33465	-1.93529	0.0690206	0.796473	-4.23836
84254	CAMKK1	calcium/calmodulin dependent protein kinase kinase 1	0.271504	-0.0235847	0.566592	4.03782	1.9347	0.0690979	0.796473	-3.99365
163859	SDE2	SDE2 telomere maintenance homolog	-0.206031	-0.429993	0.01793	4.2179	-1.93442	0.0691348	0.796473	-3.99169
51287	COA4	cytochrome c oxidase assembly factor 4 homolog	0.177289	-0.0154892	0.370068	4.57227	1.93381	0.0692143	0.796473	-3.98004
55159	RFWD3	ring finger and WD repeat domain 3	-0.147092	-0.30706	0.0128771	4.87779	-1.9335	0.0692558	0.796473	-3.97794
7409	VAV1	vav guanine nucleotide exchange factor 1	0.128511	-0.011406	0.268428	7.21304	1.93135	0.0695381	0.796473	-3.98095
23253	ANKRD12	ankyrin repeat domain 12	-0.123332	-0.257647	0.0109831	6.49381	-1.93082	0.0696077	0.796473	-3.98234
28693	TRAV1-1	T cell receptor alpha variable 1-1	-0.670667	-1.4011	0.0597655	1.07701	-1.93071	0.0696218	0.796473	-4.27001
54516	MTRF1L	mitochondrial translation release factor 1 like	0.189796	-0.0169416	0.396534	4.15878	1.93045	0.0696564	0.796473	-3.99367
11337	GABARAP	GABA type A receptor-associated protein	0.184922	-0.0165072	0.386351	8.92655	1.93044	0.0696573	0.796473	-3.97988
1457	CSNK2A1	casein kinase 2 alpha 1	-0.190493	-0.398033	0.0170466	4.93044	-1.93005	0.069709	0.796473	-3.98191
10519	CIB1	calcium and integrin binding 1	0.21749	-0.0194941	0.454474	7.17496	1.92979	0.0697429	0.796473	-3.98276
441150	PEX39	peroxisomal biogenesis factor 39	0.313056	-0.0280859	0.654198	2.40886	1.92965	0.0697623	0.796473	-4.12121
57198	ATP8B2	ATPase phospholipid transporting 8B2	-0.226678	-0.473846	0.0204905	7.81469	-1.92844	0.0699211	0.796473	-3.98356
27430	MAT2B	methionine adenosyltransferase 2 non-catalytic beta subunit	-0.159928	-0.334426	0.0145695	7.41837	-1.9272	0.0700862	0.796473	-3.98578
729967	MORN2	MORN repeat containing 2	0.378195	-0.0345511	0.790941	1.08048	1.92674	0.0701465	0.796473	-4.26199
126382	NR2C2AP	nuclear receptor 2C2 associated protein	0.175867	-0.0161388	0.367873	3.56777	1.92602	0.0702423	0.796473	-4.03049
3293	HSD17B3	hydroxysteroid 17-beta dehydrogenase 3	-0.413332	-0.864621	0.0379579	0.983803	-1.9259	0.070258	0.796473	-4.27739
51506	UFC1	ubiquitin-fold modifier conjugating enzyme 1	0.160223	-0.0147582	0.335204	6.54606	1.92542	0.0703227	0.796473	-3.98894
8412	BCAR3	BCAR3 adaptor protein, NSP family member	-0.63659	-1.33216	0.0589783	0.120065	-1.92447	0.0704486	0.796473	-4.35757
92610	TIFA	TRAF interacting protein with forkhead associated domain	-0.304917	-0.638116	0.0282833	4.0191	-1.92427	0.0704744	0.796473	-4.01063
79694	MANEA	mannosidase endo-alpha	-0.38941	-0.815033	0.0362129	3.72436	-1.92386	0.0705299	0.796473	-4.02896
83451	ABHD11	abhydrolase domain containing 11	0.241553	-0.0226709	0.505778	3.8287	1.92235	0.0707318	0.796473	-4.01325
54663	WDR74	WD repeat domain 74	0.216469	-0.0203591	0.453298	5.3906	1.922	0.0707778	0.796473	-3.99019
940	CD28	CD28 molecule	-0.230914	-0.483638	0.0218098	6.23813	-1.9213	0.0708716	0.796473	-3.99356
55339	WDR33	WD repeat domain 33	-0.115983	-0.242923	0.0109575	6.31668	-1.92126	0.0708775	0.796473	-3.99385
1455	CSNK1G2	casein kinase 1 gamma 2	0.163816	-0.0155441	0.343176	7.55919	1.92053	0.0709745	0.796473	-3.99326
375260	WASH2P	WASP family homolog 2, pseudogene	0.290269	-0.0275467	0.608085	5.34027	1.92051	0.0709775	0.796473	-3.99198
192286	HIGD2A	HIG1 hypoxia inducible domain family member 2A	0.21904	-0.0209099	0.458989	7.21126	1.91952	0.0711095	0.796473	-3.99522
8658	TNKS	tankyrase	-0.13504	-0.283106	0.013027	4.99282	-1.91776	0.0713462	0.796473	-3.99498
51742	ARID4B	AT-rich interaction domain 4B	-0.152233	-0.319189	0.0147227	6.17723	-1.91734	0.0714035	0.796473	-3.99814
6207	RPS13	ribosomal protein S13	0.257121	-0.0249056	0.539148	9.21334	1.91707	0.0714394	0.796473	-3.99541
26520	TIMM9	translocase of inner mitochondrial membrane 9	0.197717	-0.0191634	0.414597	4.62333	1.91697	0.0714536	0.796473	-3.99831
9686	VGLL4	vestigial like family member 4	-0.233492	-0.489619	0.0226351	3.98165	-1.91694	0.0714578	0.796473	-4.01918
9044	BTAF1	B-TFIID TATA-box binding protein associated factor 1	-0.270925	-0.568134	0.0262828	6.90573	-1.91681	0.0714742	0.796473	-3.99918
8721	EDF1	endothelial differentiation related factor 1	0.173541	-0.0169203	0.364003	7.58952	1.91596	0.0715894	0.796473	-3.99877
4172	MCM3	minichromosome maintenance complex component 3	-0.150406	-0.315499	0.0146873	5.90418	-1.9157	0.071625	0.796473	-3.9995
55652	SLC48A1	solute carrier family 48 member 1	0.185954	-0.0181665	0.390075	3.81538	1.91562	0.071635	0.796473	-4.02302
3394	IRF8	interferon regulatory factor 8	0.277321	-0.0271869	0.581828	7.05992	1.91503	0.0717154	0.796473	-4.0011
8841	HDAC3	histone deacetylase 3	0.127163	-0.012514	0.26684	6.52076	1.91437	0.0718038	0.796473	-4.00238
100505747	NA	NA	-0.520574	-1.09249	0.0513467	0.182032	-1.91398	0.0718571	0.796473	-4.36092
693220	MIR635	microRNA 635	-0.496472	-1.04206	0.0491196	-0.136813	-1.91345	0.0719285	0.796473	-4.38678
3148	HMGB2	high mobility group box 2	-0.213752	-0.448712	0.0212074	7.43795	-1.91297	0.071994	0.796473	-4.00283
402	ARL2	ARF like GTPase 2	0.140313	-0.0139299	0.294555	4.69019	1.91286	0.0720089	0.796473	-4.00191
645166	LSP1P5	LSP1 pseudogene 5	0.312945	-0.0311519	0.657043	4.20087	1.9124	0.0720718	0.796473	-4.0098
3000	GUCY2D	guanylate cyclase 2D, retinal	0.768902	-0.0767415	1.61455	-0.463365	1.91194	0.0721338	0.796473	-4.40424
4987	OPRL1	opioid related nociceptin receptor 1	0.249067	-0.024917	0.523051	4.0051	1.91153	0.0721893	0.796473	-4.01941
9866	TRIM66	tripartite motif containing 66	-0.47418	-0.995803	0.0474425	4.58487	-1.91152	0.0721917	0.796473	-4.00648
4125	MAN2B1	mannosidase alpha class 2B member 1	0.171716	-0.0171875	0.36062	8.31278	1.91144	0.0722014	0.796473	-4.00281
8202	NCOA3	nuclear receptor coactivator 3	-0.138727	-0.291427	0.0139736	6.3809	-1.91034	0.0723515	0.796473	-4.00711
7763	ZFAND5	zinc finger AN1-type containing 5	0.204936	-0.0206518	0.430523	7.692	1.91026	0.072362	0.796473	-4.00535
2060	EPS15	epidermal growth factor receptor pathway substrate 15	-0.180735	-0.379728	0.0182572	6.45654	-1.90984	0.0724198	0.796473	-4.00781
6237	RRAS	RAS related	0.352126	-0.0355781	0.73983	4.98629	1.9098	0.072425	0.796473	-4.0038
89832	CHRFAM7A	CHRNA7 (exons 5-10) and FAM7A (exons A-E) fusion	-0.630625	-1.32516	0.0639123	-0.543241	-1.90927	0.0724983	0.796473	-4.40289
2588	GALNS	galactosamine (N-acetyl)-6-sulfatase	0.188158	-0.0190931	0.395409	5.12217	1.90905	0.0725281	0.796473	-4.00476
7272	TTK	TTK protein kinase	-0.562684	-1.18267	0.0573001	0.165774	-1.90842	0.0726133	0.796473	-4.35903
79096	CSTPP1	centriolar satellite-associated tubulin polyglutamylase complex regulator 1	0.177358	-0.0180812	0.372796	3.35342	1.90823	0.0726404	0.796473	-4.05913
100506438	NA	NA	0.307352	-0.0314587	0.646162	2.05882	1.90752	0.0727366	0.796473	-4.17735
653566	SPCS2P4	signal peptidase complex subunit 2 pseudogene 4	-0.234604	-0.493264	0.0240562	5.11264	-1.9072	0.0727806	0.796473	-4.00681
8673	VAMP8	vesicle associated membrane protein 8	0.205309	-0.0211659	0.431784	7.64879	1.90625	0.0729118	0.796473	-4.01021
10695	CNPY3	canopy FGF signaling regulator 3	0.192164	-0.0199115	0.40424	7.56085	1.90534	0.0730361	0.796473	-4.01162
1776	DNASE1L3	deoxyribonuclease 1L3	0.722643	-0.0750075	1.52029	1.13164	1.90503	0.0730787	0.796473	-4.28302
7126	TNFAIP1	TNF alpha induced protein 1	-0.194404	-0.409104	0.0202956	4.18374	-1.90399	0.0732218	0.796473	-4.0238
100506683	NA	NA	-0.572436	-1.2047	0.059831	0.108587	-1.90378	0.0732505	0.796473	-4.37282
2990	GUSB	glucuronidase beta	0.115308	-0.0120644	0.24268	6.34248	1.9036	0.0732761	0.796473	-4.01541
160622	TAMALIN	trafficking regulator and scaffold protein tamalin	0.404213	-0.0426001	0.851026	3.15943	1.90228	0.0734573	0.796473	-4.07827
170463	SSBP4	single stranded DNA binding protein 4	0.223017	-0.0235142	0.469548	6.50016	1.9022	0.0734684	0.796473	-4.0171
221955	DAGLB	diacylglycerol lipase beta	0.376943	-0.0397649	0.793651	5.65366	1.90211	0.0734818	0.796473	-4.01518
114803	MYSM1	Myb like, SWIRM and MPN domains 1	-0.427256	-0.899708	0.0451963	2.88834	-1.90161	0.0735507	0.796473	-4.12214
54033	RBM11	RNA binding motif protein 11	0.59733	-0.0633511	1.25801	1.22974	1.90114	0.0736159	0.796473	-4.26238
868	CBLB	Cbl proto-oncogene B	-0.258555	-0.54462	0.0275102	5.23355	-1.90055	0.0736975	0.796473	-4.01453
54108	CHRAC1	chromatin accessibility complex subunit 1	0.141976	-0.0151346	0.299087	5.4233	1.9002	0.0737451	0.796473	-4.01598
50640	PNPLA8	patatin like domain 8, phospholipase A2	-0.244039	-0.514103	0.0260253	5.24532	-1.90013	0.0737556	0.796473	-4.01501
10150	MBNL2	muscleblind like splicing regulator 2	-0.208383	-0.439081	0.022314	4.02974	-1.89938	0.0738598	0.796473	-4.03533
9554	SEC22B	SEC22 homolog B, vesicle trafficking protein	-0.19243	-0.405476	0.0206155	5.4538	-1.89929	0.0738719	0.796473	-4.01658
50619	DEF6	DEF6 guanine nucleotide exchange factor	0.171218	-0.0183478	0.360784	7.40655	1.89924	0.0738785	0.796473	-4.01918
9275	BCL7B	BAF chromatin remodeling complex subunit BCL7B	0.131749	-0.0142177	0.277717	5.78443	1.89795	0.0740584	0.796473	-4.02067
7804	LRP8	LDL receptor related protein 8	-0.287015	-0.605035	0.0310042	3.06123	-1.89776	0.0740841	0.796473	-4.09845
2908	NR3C1	nuclear receptor subfamily 3 group C member 1	-0.146321	-0.308538	0.0158948	6.42821	-1.89673	0.0742287	0.796473	-4.02368
83986	FAM234A	family with sequence similarity 234 member A	0.114286	-0.0124516	0.241023	5.40009	1.89618	0.0743056	0.796473	-4.02055
474344	GIMAP6	GTPase, IMAP family member 6	-0.301594	-0.636076	0.0328871	7.39075	-1.89602	0.0743277	0.796473	-4.02353
127687	C1orf122	chromosome 1 open reading frame 122	0.200545	-0.0219577	0.423047	3.65407	1.89525	0.0744342	0.796473	-4.04879
23231	SEL1L3	SEL1L family member 3	-0.220948	-0.46612	0.024224	6.25298	-1.895	0.0744691	0.796473	-4.02532
5928	RBBP4	RB binding protein 4, chromatin remodeling factor	-0.156758	-0.330717	0.0172006	6.40521	-1.89485	0.0744907	0.796473	-4.02587
55794	DDX28	DEAD-box helicase 28	0.186523	-0.0205039	0.393549	4.45402	1.89451	0.0745386	0.796473	-4.02493
644656	ZNF143-AS1	ZNF143 antisense RNA 1	0.480197	-0.0528184	1.01321	0.288423	1.8944	0.0745544	0.796473	-4.33858
114915	EPB41L4A-AS1	EPB41L4A antisense RNA 1	0.248112	-0.0273167	0.523541	4.87312	1.89422	0.0745794	0.796473	-4.02168
10616	RBCK1	RANBP2-type and C3HC4-type zinc finger containing 1	0.173137	-0.019071	0.365344	6.95692	1.89413	0.0745918	0.796473	-4.02637
151534	LBX2-AS1	LBX2 antisense RNA 1	0.429556	-0.0473417	0.906454	2.08057	1.89402	0.0746063	0.796473	-4.17861
728229	TMEM191B	transmembrane protein 191B	1.00615	-0.110931	2.12324	0.992601	1.89395	0.0746164	0.796473	-4.27042
5591	PRKDC	protein kinase, DNA-activated, catalytic subunit	-0.151509	-0.319923	0.016904	6.93366	-1.89171	0.0749315	0.796473	-4.02949
51716	CES1P1	carboxylesterase 1 pseudogene 1	0.844565	-0.0955563	1.78469	-0.453523	1.88904	0.075308	0.796473	-4.40423
285203	EOGT	EGF domain specific O-linked N-acetylglucosamine transferase	-0.235317	-0.497306	0.0266722	3.3935	-1.88869	0.0753567	0.796473	-4.07793
56895	AGPAT4	1-acylglycerol-3-phosphate O-acyltransferase 4	-0.295761	-0.625249	0.0337272	4.62585	-1.88752	0.075522	0.796473	-4.03055
23623	RUSC1	RUN and SH3 domain containing 1	0.132475	-0.0151636	0.280113	4.64016	1.8868	0.075625	0.796473	-4.03077
27436	EML4	EMAP like 4	-0.163317	-0.345358	0.0187242	7.03811	-1.88648	0.0756694	0.796473	-4.03552
84266	ALKBH7	alkB homolog 7	0.193655	-0.0222321	0.409542	5.07557	1.88622	0.0757062	0.796473	-4.03079
26119	LDLRAP1	low density lipoprotein receptor adaptor protein 1	0.316717	-0.0364507	0.669884	7.67989	1.88574	0.075775	0.796473	-4.0346
2068	ERCC2	ERCC excision repair 2, TFIIH core complex helicase subunit	0.177056	-0.0203883	0.3745	4.23982	1.88563	0.0757901	0.796473	-4.0382
100506142	RHOQ-AS1	RHOQ antisense RNA 1	-0.571004	-1.20777	0.0657611	-0.0874279	-1.88561	0.0757938	0.796473	-4.3822
64333	ARHGAP9	Rho GTPase activating protein 9	0.207637	-0.0239898	0.439264	8.34342	1.88498	0.0758826	0.796473	-4.03369
9127	P2RX6	purinergic receptor P2X 6	0.942594	-0.108964	1.99415	-0.612282	1.88487	0.0758977	0.796473	-4.40982
51301	GCNT4	glucosaminyl (N-acetyl) transferase 4	-0.550666	-1.16509	0.0637556	2.7814	-1.88457	0.0759407	0.796473	-4.15587
23659	PLA2G15	phospholipase A2 group XV	0.288803	-0.0334883	0.611095	3.71402	1.88427	0.0759831	0.796473	-4.05756
10124	ARL4A	ARF like GTPase 4A	0.25482	-0.0297248	0.539365	4.01177	1.8831	0.0761501	0.796473	-4.04511
23167	EFR3A	EFR3 homolog A	-0.190089	-0.40236	0.0221822	5.88895	-1.88303	0.0761607	0.796473	-4.03821
9849	ZNF518A	zinc finger protein 518A	-0.153452	-0.324819	0.0179152	5.35412	-1.88294	0.0761737	0.796473	-4.0355
55803	ADAP2	ArfGAP with dual PH domains 2	0.345865	-0.0404561	0.732185	4.30242	1.88256	0.0762273	0.796473	-4.0391
89958	SAPCD2	suppressor APC domain containing 2	-0.86551	-1.83233	0.101312	1.6468	-1.88242	0.0762476	0.796473	-4.26464
7158	TP53BP1	tumor protein p53 binding protein 1	-0.123975	-0.26249	0.014541	4.99281	-1.88202	0.0763042	0.796473	-4.03542
729799	SEC14L1P1	SEC14 like 1 pseudogene 1	-0.555712	-1.1772	0.0657775	0.592315	-1.88021	0.0765633	0.796473	-4.33623
79760	GEMIN7	gem nuclear organelle associated protein 7	0.234291	-0.027845	0.496427	4.70154	1.8794	0.0766794	0.796473	-4.03869
55681	SCYL2	SCY1 like pseudokinase 2	-0.221547	-0.469433	0.0263393	4.94403	-1.87934	0.0766891	0.796473	-4.03849
6154	RPL26	ribosomal protein L26	0.135411	-0.016108	0.286929	9.25732	1.87922	0.0767056	0.796473	-4.03893
85369	STRIP1	striatin interacting protein 1	-0.100673	-0.213375	0.0120277	5.6553	-1.87835	0.07683	0.796473	-4.04278
6760	SS18	SS18 subunit of BAF chromatin remodeling complex	-0.147509	-0.31266	0.0176409	5.8457	-1.87815	0.0768588	0.796473	-4.04398
6732	SRPK1	SRSF protein kinase 1	-0.133219	-0.282381	0.0159436	5.22347	-1.87801	0.0768801	0.796473	-4.0405
257	ALX3	ALX homeobox 3	-0.327404	-0.694083	0.0392739	1.73664	-1.87754	0.0769465	0.796473	-4.23677
112483	SAT2	spermidine/spermine N1-acetyltransferase family member 2	0.234516	-0.028323	0.497355	6.00292	1.87618	0.0771437	0.796473	-4.04789
27287	VENTX	VENT homeobox	0.4386	-0.0529959	0.930196	4.71214	1.87608	0.0771576	0.796473	-4.04227
23411	SIRT1	sirtuin 1	-0.150631	-0.319475	0.0182137	5.4836	-1.87594	0.0771784	0.796473	-4.04376
5250	SLC25A3	solute carrier family 25 member 3	0.105708	-0.0128527	0.224269	8.07509	1.87481	0.0773406	0.796473	-4.04641
10454	TAB1	TGF-beta activated kinase 1 (MAP3K7) binding protein 1	0.153472	-0.0186888	0.325633	5.38943	1.8745	0.0773855	0.796473	-4.04581
84842	HPDL	4-hydroxyphenylpyruvate dioxygenase like	-0.552057	-1.17171	0.0675961	-0.195559	-1.87338	0.0775478	0.796473	-4.39091
100507347	VIM-AS1	VIM antisense RNA 1	0.273639	-0.0335067	0.580784	5.61862	1.87337	0.0775489	0.796473	-4.04943
7486	WRN	WRN RecQ like helicase	-0.183607	-0.389867	0.0226527	3.49182	-1.87183	0.0777733	0.796473	-4.08724
381	ARF5	ARF GTPase 5	0.154614	-0.0191104	0.328339	7.17883	1.87145	0.0778276	0.796473	-4.053
6208	RPS14	ribosomal protein S14	0.198776	-0.0245982	0.422151	10.7072	1.87121	0.0778634	0.796473	-4.04986
6512	SLC1A7	solute carrier family 1 member 7	1.1663	-0.144472	2.47707	1.34018	1.871	0.0778935	0.796473	-4.2548
10139	ARFRP1	ARF related protein 1	0.241087	-0.0299984	0.512173	5.81113	1.87007	0.0780286	0.796473	-4.05412
79228	THOC6	THO complex subunit 6	0.159784	-0.0198852	0.339454	5.28017	1.87004	0.0780336	0.796473	-4.05057
5208	PFKFB2	6-phosphofructo-2-kinase/fructose-2,6-biphosphatase 2	0.231941	-0.028985	0.492868	3.6659	1.86918	0.0781588	0.796473	-4.07995
4171	MCM2	minichromosome maintenance complex component 2	-0.252941	-0.537513	0.03163	3.6405	-1.86904	0.0781787	0.796473	-4.0797
1105	CHD1	chromodomain helicase DNA binding protein 1	-0.172137	-0.36583	0.0215554	6.23443	-1.86876	0.0782209	0.796473	-4.05689
81605	URM1	ubiquitin related modifier 1	0.107807	-0.0135492	0.229162	5.72657	1.868	0.078332	0.796473	-4.05582
388650	DIPK1A	divergent protein kinase domain 1A	-0.233709	-0.496953	0.0295355	3.56716	-1.86684	0.0785012	0.796473	-4.09207
100506180	NA	NA	-0.392259	-0.834167	0.0496484	1.19168	-1.86652	0.078548	0.796473	-4.2939
645332	FAM86C2P	family with sequence similarity 86, member A pseudogene	0.57748	-0.0733141	1.22827	0.0308207	1.86588	0.0786415	0.796473	-4.37043
5154	PDGFA	platelet derived growth factor subunit A	0.595203	-0.0756872	1.26609	0.866712	1.86554	0.0786918	0.796473	-4.29905
6646	SOAT1	sterol O-acyltransferase 1	-0.214605	-0.456536	0.0273248	5.42852	-1.86527	0.0787316	0.796473	-4.05606
127829	ARL8A	ARF like GTPase 8A	0.141623	-0.0180682	0.301315	5.48773	1.86485	0.0787933	0.796473	-4.05808
51172	NAGPA	N-acetylglucosamine-1-phosphodiester alpha-N-acetylglucosaminidase	0.161876	-0.0206813	0.344434	5.09142	1.86455	0.0788371	0.796473	-4.05568
84102	SLC41A2	solute carrier family 41 member 2	-0.742414	-1.57987	0.0950407	-0.550618	-1.86413	0.0788994	0.796473	-4.43015
645528	FAM238A	family with sequence similarity 238 member A	0.703541	-0.0901766	1.49726	0.793378	1.86386	0.0789382	0.796473	-4.30435
100188953	LINC00092	long intergenic non-protein coding RNA 92	0.575981	-0.0738731	1.22583	0.926716	1.86373	0.0789578	0.796473	-4.30554
78994	PRR14	proline rich 14	0.205584	-0.0264123	0.437579	6.47208	1.86337	0.079011	0.796473	-4.06385
10382	TUBB4A	tubulin beta 4A class IVa	-0.643883	-1.37057	0.0828053	0.665273	-1.86316	0.0790422	0.796473	-4.32613
28476	IGHJ5	immunoglobulin heavy joining 5	-0.484768	-1.03189	0.0623547	0.494957	-1.86312	0.0790483	0.796473	-4.36609
55353	LAPTM4B	lysosomal protein transmembrane 4 beta	0.557208	-0.0718532	1.18627	2.86559	1.86258	0.0791272	0.796473	-4.1399
145447	ABHD12B	abhydrolase domain containing 12B	0.543468	-0.0702008	1.15714	-0.2182	1.86222	0.0791807	0.796473	-4.38683
6147	RPL23A	ribosomal protein L23a	0.201267	-0.0260031	0.428536	8.09703	1.86218	0.079187	0.796473	-4.06124
79624	ARMT1	acidic residue methyltransferase 1	-0.28425	-0.605244	0.0367429	4.58897	-1.86207	0.0792028	0.796473	-4.05942
9961	MVP	major vault protein	0.183524	-0.0237446	0.390793	7.90706	1.86187	0.0792318	0.796473	-4.06208
200895	DHFR2	dihydrofolate reductase 2	-0.317823	-0.676867	0.0412208	3.23338	-1.86135	0.0793087	0.796473	-4.11979
79036	KXD1	KxDL motif containing 1	0.140042	-0.0181963	0.298281	6.01331	1.86096	0.0793664	0.796473	-4.06571
388559	ZNF888	zinc finger protein 888	-0.320867	-0.683476	0.0417413	2.44264	-1.86071	0.0794041	0.796473	-4.18359
861	RUNX1	RUNX family transcription factor 1	-0.112445	-0.239545	0.0146551	6.24714	-1.86031	0.0794631	0.796473	-4.06712
54495	TMX3	thioredoxin related transmembrane protein 3	-0.135473	-0.288631	0.0176853	6.26917	-1.85996	0.0795151	0.796473	-4.06764
1778	DYNC1H1	dynein cytoplasmic 1 heavy chain 1	-0.143716	-0.306208	0.0187757	7.39085	-1.85979	0.0795394	0.796473	-4.06657
100128553	CTAGE4	CTAGE family member 4	-0.670382	-1.42849	0.0877258	0.651317	-1.85944	0.0795919	0.796473	-4.33799
2620	GAS2	growth arrest specific 2	-0.498759	-1.06283	0.0653167	-0.171986	-1.85928	0.0796161	0.796473	-4.39847
388284	C16orf86	chromosome 16 open reading frame 86	0.260005	-0.0341142	0.554124	2.98215	1.85887	0.0796764	0.796473	-4.12733
84498	FAM120B	family with sequence similarity 120 member B	-0.195701	-0.417081	0.0256784	4.76058	-1.85886	0.079678	0.796473	-4.0617
7468	NSD2	nuclear receptor binding SET domain protein 2	-0.169081	-0.360422	0.0222608	5.90551	-1.85813	0.0797867	0.796473	-4.06847
84326	METTL26	methyltransferase like 26	0.266459	-0.0351036	0.568022	5.33698	1.85799	0.079807	0.796473	-4.06506
9526	MPDU1	mannose-P-dolichol utilization defect 1	0.172492	-0.0227244	0.367707	5.94419	1.85799	0.0798073	0.796473	-4.06922
7799	PRDM2	PR/SET domain 2	-0.121664	-0.259357	0.0160292	6.20471	-1.85798	0.0798092	0.796473	-4.06967
11277	TREX1	three prime repair exonuclease 1	0.204235	-0.0269625	0.435433	5.04594	1.85754	0.0798744	0.796473	-4.06322
23593	HEBP2	heme binding protein 2	0.250754	-0.0331624	0.53467	5.56091	1.85716	0.0799315	0.796473	-4.06738
55132	LARP1B	La ribonucleoprotein 1B	-0.223224	-0.476005	0.0295567	3.78004	-1.8569	0.0799699	0.796473	-4.0854
6171	RPL41	ribosomal protein L41	0.203599	-0.0269705	0.434169	8.95089	1.8568	0.0799847	0.796473	-4.0651
440689	H2BC18	H2B clustered histone 18	0.574171	-0.0763185	1.22466	-0.289463	1.85606	0.0800948	0.796473	-4.3942
51808	PHAX	phosphorylated adaptor for RNA export	-0.274474	-0.585633	0.0366846	4.50554	-1.85486	0.0802744	0.796473	-4.06852
11068	CYB561D2	cytochrome b561 family member D2	0.142223	-0.0190369	0.303484	5.42664	1.85453	0.0803227	0.796473	-4.06953
56922	MCCC1	methylcrotonyl-CoA carboxylase subunit 1	0.201756	-0.0270821	0.430595	4.33283	1.85391	0.0804156	0.796473	-4.06974
129138	ANKRD54	ankyrin repeat domain 54	0.228025	-0.03071	0.48676	4.07265	1.85318	0.0805249	0.796473	-4.0749
389	RHOC	ras homolog family member C	0.347944	-0.0468882	0.742776	6.32954	1.85305	0.0805444	0.796473	-4.07602
675	BRCA2	BRCA2 DNA repair associated	-0.352388	-0.752373	0.0475978	1.46377	-1.85254	0.0806213	0.796473	-4.27074
6818	SULT1A3	sulfotransferase family 1A member 3	0.227173	-0.0307457	0.485093	6.54453	1.8521	0.080687	0.796473	-4.07727
57602	USP36	ubiquitin specific peptidase 36	-0.206904	-0.441932	0.0281253	5.77054	-1.85113	0.0808325	0.796473	-4.07503
355	FAS	Fas cell surface death receptor	-0.204392	-0.43659	0.0278057	4.76594	-1.85096	0.0808586	0.796473	-4.07001
387882	C12orf75	chromosome 12 open reading frame 75	-0.341856	-0.730252	0.0465407	5.59514	-1.8508	0.0808832	0.796473	-4.07419
81608	FIP1L1	factor interacting with PAPOLA and CPSF1	-0.109167	-0.233202	0.0148686	5.29078	-1.8507	0.0808977	0.796473	-4.07233
84265	POLR3GL	RNA polymerase III subunit GL	0.159528	-0.0217282	0.340785	6.02783	1.8507	0.0808982	0.796473	-4.07813
79810	PTCD2	pentatricopeptide repeat domain 2	-0.397803	-0.849914	0.0543085	1.03604	-1.85018	0.0809763	0.796473	-4.31287
30832	ZNF354C	zinc finger protein 354C	-0.377117	-0.805745	0.0515107	1.11022	-1.85006	0.0809933	0.796473	-4.31235
2033	EP300	E1A binding protein p300	-0.194572	-0.415757	0.0266118	6.48465	-1.84977	0.0810375	0.796473	-4.08001
51351	ZNF117	zinc finger protein 117	0.262303	-0.0359905	0.560596	3.73428	1.84906	0.0811451	0.796473	-4.09307
124446	TMEM219	transmembrane protein 219	0.218119	-0.0299852	0.466223	6.75067	1.84863	0.0812094	0.796473	-4.08118
8370	H4C14	H4 clustered histone 14	-0.392489	-0.838961	0.0539825	2.969	-1.84852	0.0812259	0.796473	-4.15251
100128816	NA	NA	-0.322686	-0.689783	0.0444105	2.37005	-1.84838	0.0812477	0.796473	-4.20142
728734	NPIPB8	nuclear pore complex interacting protein family member B8	-0.602134	-1.2873	0.083032	0.684574	-1.84794	0.0813136	0.796473	-4.35156
4326	MMP17	matrix metallopeptidase 17	0.410208	-0.0565827	0.876998	4.01256	1.84788	0.0813235	0.796473	-4.08053
8099	CDK2AP1	cyclin dependent kinase 2 associated protein 1	0.30167	-0.0417251	0.645066	5.54866	1.84726	0.0814161	0.796473	-4.07919
1611	DAP	death associated protein	0.209111	-0.0289283	0.447149	6.44558	1.84722	0.0814225	0.796473	-4.08312
126133	ALDH16A1	aldehyde dehydrogenase 16 family member A1	0.214819	-0.0297688	0.459408	6.40818	1.84684	0.0814805	0.796473	-4.08359
3122	HLA-DRA	major histocompatibility complex, class II, DR alpha	1.93908	-0.268905	4.14706	5.70064	1.84667	0.0815053	0.796473	-4.07602
7123	CLEC3B	C-type lectin domain family 3 member B	0.43622	-0.0605609	0.933001	1.25673	1.84642	0.0815431	0.796473	-4.28309
22869	ZNF510	zinc finger protein 510	-0.166687	-0.356517	0.0231424	3.9741	-1.84642	0.0815446	0.796473	-4.08932
55425	GPALPP1	GPALPP motifs containing 1	-0.205617	-0.439817	0.028583	3.29468	-1.84613	0.0815874	0.796473	-4.12421
284370	ZNF615	zinc finger protein 615	-0.208519	-0.446198	0.0291597	3.36239	-1.84479	0.0817916	0.796473	-4.12373
79643	CHMP6	charged multivesicular body protein 6	0.197853	-0.0276825	0.423389	5.09535	1.84467	0.0818094	0.796473	-4.07842
51614	ERGIC3	ERGIC and golgi 3	0.123485	-0.01733	0.264301	7.32007	1.84398	0.0819143	0.796473	-4.08519
9694	EMC2	ER membrane protein complex subunit 2	-0.212947	-0.455811	0.0299172	3.82968	-1.84374	0.0819513	0.796473	-4.09671
8615	USO1	USO1 vesicle transport factor	-0.130493	-0.279362	0.0183758	5.9109	-1.84321	0.0820318	0.796473	-4.08562
55298	RNF121	ring finger protein 121	-0.170488	-0.365097	0.0241218	3.63942	-1.84213	0.0821965	0.796473	-4.10475
286148	DPY19L4	dpy-19 like 4	-0.210224	-0.450245	0.0297971	3.99248	-1.84172	0.0822587	0.796473	-4.09281
92906	HNRNPLL	heterogeneous nuclear ribonucleoprotein L like	-0.179708	-0.38498	0.0255651	4.64563	-1.84088	0.0823866	0.796473	-4.0813
201973	PRIMPOL	primase and DNA directed polymerase	-0.277604	-0.594777	0.0395683	3.2586	-1.84044	0.0824545	0.796473	-4.13352
9688	NUP93	nucleoporin 93	0.112777	-0.0160959	0.24165	5.57897	1.84014	0.0825008	0.796473	-4.08715
50618	ITSN2	intersectin 2	-0.123255	-0.264133	0.0176236	6.19944	-1.83971	0.0825654	0.796473	-4.09133
51111	KMT5B	lysine methyltransferase 5B	-0.123414	-0.264488	0.0176606	5.67877	-1.83953	0.082594	0.796473	-4.08806
7580	ZNF32	zinc finger protein 32	0.171986	-0.0246737	0.368645	4.88082	1.83894	0.0826835	0.796473	-4.08358
203054	ADCK5	aarF domain containing kinase 5	0.248461	-0.0357053	0.532627	4.30874	1.83855	0.0827434	0.796473	-4.0852
115353	LRRC42	leucine rich repeat containing 42	-0.180161	-0.38625	0.0259286	3.18157	-1.83821	0.0827959	0.796473	-4.13531
26091	HERC4	HECT and RLD domain containing E3 ubiquitin protein ligase 4	-0.105432	-0.226063	0.0151989	5.88597	-1.83783	0.0828549	0.796473	-4.0918
55209	SETD5	SET domain containing 5	-0.167644	-0.359458	0.0241694	6.63076	-1.83781	0.082858	0.796473	-4.09427
254251	LCORL	ligand dependent nuclear receptor corepressor like	-0.315515	-0.676542	0.0455123	2.22096	-1.83768	0.082877	0.796473	-4.22261
100505792	NA	NA	0.162936	-0.0235387	0.34941	4.41437	1.83733	0.0829309	0.796473	-4.08559
1212	CLTB	clathrin light chain B	0.174246	-0.0251878	0.373679	5.78116	1.83719	0.0829525	0.796473	-4.09282
440270	GOLGA8B	golgin A8 family member B	-0.372977	-0.800014	0.0540589	8.40309	-1.83657	0.0830477	0.796473	-4.0899
53354	PANK1	pantothenate kinase 1	-0.646479	-1.38684	0.0938846	-0.175346	-1.83612	0.0831182	0.796473	-4.40856
124961	ZFP3	ZFP3 zinc finger protein	-0.226827	-0.48672	0.0330666	3.82475	-1.83523	0.0832554	0.796473	-4.10603
7337	UBE3A	ubiquitin protein ligase E3A	-0.159383	-0.342002	0.0232359	5.74506	-1.83522	0.0832571	0.796473	-4.09336
440434	NPEPPSP1	NPEPPS pseudogene 1	-0.340638	-0.731057	0.0497806	3.89799	-1.83465	0.0833443	0.796473	-4.10235
23516	SLC39A14	solute carrier family 39 member 14	-0.180703	-0.387956	0.0265493	3.2179	-1.8334	0.0835379	0.796473	-4.14189
917	CD3G	CD3 gamma subunit of T-cell receptor complex	-0.238307	-0.511735	0.0351217	5.72708	-1.83267	0.0836513	0.796473	-4.09595
5201	PFDN1	prefoldin subunit 1	0.138989	-0.0205147	0.298493	5.49613	1.83232	0.0837055	0.796473	-4.0958
285359	PDCL3P4	PDCL3 pseudogene 4	0.323679	-0.047777	0.695135	2.53257	1.83231	0.0837072	0.796473	-4.18429
9925	ZBTB5	zinc finger and BTB domain containing 5	-0.166545	-0.357724	0.024633	4.27793	-1.83183	0.0837813	0.796473	-4.09507
7182	NR2C2	nuclear receptor subfamily 2 group C member 2	-0.202933	-0.435882	0.030015	6.12557	-1.83183	0.0837814	0.796473	-4.10034
113540	CMTM1	CKLF like MARVEL transmembrane domain containing 1	-0.405776	-0.871685	0.060133	1.11037	-1.83137	0.0838524	0.796473	-4.31974
10269	ZMPSTE24	zinc metallopeptidase STE24	-0.189383	-0.406863	0.0280961	4.87544	-1.83111	0.0838929	0.796473	-4.09173
26231	FBXL9P	F-box and leucine rich repeat protein, pseudogene	0.367624	-0.054549	0.789797	1.36835	1.83107	0.0838994	0.796473	-4.28328
140685	ZBTB46	zinc finger and BTB domain containing 46	0.324094	-0.0482342	0.696423	2.66405	1.83036	0.0840097	0.796473	-4.17388
79075	DSCC1	DNA replication and sister chromatid cohesion 1	-0.659998	-1.41838	0.0983865	-0.351367	-1.82997	0.0840701	0.796473	-4.40448
6093	ROCK1	Rho associated coiled-coil containing protein kinase 1	-0.169877	-0.365107	0.0253524	6.6884	-1.8297	0.0841118	0.796473	-4.10387
55972	SLC25A40	solute carrier family 25 member 40	-0.202924	-0.436183	0.0303344	4.47154	-1.82931	0.084173	0.796473	-4.09511
117155	CATSPER2	cation channel sperm associated 2	0.409179	-0.0614681	0.879827	2.32516	1.82814	0.0843557	0.796473	-4.20465
126208	ZNF787	zinc finger protein 787	0.184653	-0.0277624	0.397068	5.23996	1.82794	0.084387	0.796473	-4.09864
5193	PEX12	peroxisomal biogenesis factor 12	-0.502295	-1.08016	0.0755659	1.61819	-1.82779	0.0844099	0.796473	-4.28548
55251	PCMTD2	protein-L-isoaspartate (D-aspartate) O-methyltransferase domain containing 2	-0.141584	-0.304553	0.0213859	6.87728	-1.82683	0.0845605	0.796473	-4.10693
92595	ZNF764	zinc finger protein 764	-0.216638	-0.466067	0.0327915	3.56046	-1.82632	0.0846394	0.796473	-4.1261
23131	GPATCH8	G-patch domain containing 8	-0.200918	-0.43225	0.0304135	6.05318	-1.82631	0.0846411	0.796473	-4.10593
23637	RABGAP1	RAB GTPase activating protein 1	-0.175102	-0.376989	0.0267849	5.10035	-1.82379	0.0850374	0.796473	-4.10084
3178	HNRNPA1	heterogeneous nuclear ribonucleoprotein A1	0.147635	-0.0225875	0.317857	8.16255	1.82374	0.0850445	0.796473	-4.10562
126070	ZNF440	zinc finger protein 440	-0.247427	-0.532729	0.0378754	3.42527	-1.82361	0.0850647	0.796473	-4.13361
11019	LIAS	lipoic acid synthetase	0.164086	-0.0251296	0.353301	3.87541	1.8235	0.0850827	0.796473	-4.11026
10953	TOMM34	translocase of outer mitochondrial membrane 34	0.233529	-0.0357953	0.502853	4.26458	1.82329	0.0851152	0.796473	-4.10183
57799	RAB40C	RAB40C, member RAS oncogene family	0.203401	-0.0312536	0.438055	5.01703	1.8227	0.0852086	0.796473	-4.10272
79903	NAA60	N-alpha-acetyltransferase 60, NatF catalytic subunit	0.101156	-0.0156346	0.217946	5.96523	1.82127	0.0854337	0.796473	-4.11254
2048	EPHB2	EPH receptor B2	0.542264	-0.084021	1.16855	1.7584	1.82066	0.0855296	0.796473	-4.24975
283693	ACTG1P17	actin gamma 1 pseudogene 17	-0.499755	-1.07729	0.0777831	0.613824	-1.81956	0.0857035	0.796473	-4.35135
28941	IGKV1-9	immunoglobulin kappa variable 1-9	-0.899024	-1.93798	0.13993	2.11595	-1.81956	0.0857043	0.796473	-4.23686
400668	PRSS57	serine protease 57	0.594152	-0.0926394	1.28094	0.920345	1.81913	0.0857723	0.796473	-4.3164
51426	POLK	DNA polymerase kappa	-0.141854	-0.30585	0.0221407	4.05257	-1.81887	0.0858126	0.796473	-4.11291
3619	INCENP	inner centromere protein	-0.192609	-0.415282	0.0300634	3.35625	-1.81887	0.0858137	0.796473	-4.1393
9684	LRRC14	leucine rich repeat containing 14	-0.232505	-0.501341	0.0363316	4.53157	-1.81859	0.0858578	0.796473	-4.10542
57508	INTS2	integrator complex subunit 2	-0.191996	-0.414021	0.0300295	4.01304	-1.81836	0.085894	0.796473	-4.11374
9136	RRP9	ribosomal RNA processing 9, U3 small nucleolar RNA binding protein	0.200175	-0.0314096	0.43176	4.26244	1.81757	0.0860196	0.796473	-4.10757
10780	ZNF234	zinc finger protein 234	-0.217351	-0.46883	0.034128	3.34819	-1.8174	0.0860464	0.796473	-4.14382
6876	TAGLN	transgelin	0.462445	-0.0726172	0.997506	5.15355	1.81738	0.0860492	0.796473	-4.11043
51427	ZNF107	zinc finger protein 107	-0.175847	-0.379325	0.0276302	4.6504	-1.81723	0.0860734	0.796473	-4.10658
5565	PRKAB2	protein kinase AMP-activated non-catalytic subunit beta 2	-0.227904	-0.491621	0.0358129	4.72259	-1.81721	0.086077	0.796473	-4.10657
23008	KLHDC10	kelch domain containing 10	-0.134427	-0.290033	0.0211799	4.82042	-1.81655	0.0861811	0.796473	-4.10745
8079	MLF2	myeloid leukemia factor 2	0.114617	-0.0180709	0.247306	6.59107	1.81639	0.0862073	0.796473	-4.1196
100506472	LOC100506472	uncharacterized LOC100506472	-0.570496	-1.23106	0.0900696	1.32006	-1.81605	0.0862615	0.796473	-4.31537
699	BUB1	BUB1 mitotic checkpoint serine/threonine kinase	-0.571528	-1.23334	0.090286	1.67276	-1.8159	0.0862848	0.796473	-4.27662
55745	AP5M1	adaptor related protein complex 5 subunit mu 1	-0.146525	-0.316268	0.0232178	4.79798	-1.81515	0.0864054	0.796473	-4.10888
29965	CDIP1	cell death inducing p53 target 1	0.162203	-0.0257132	0.350119	6.04362	1.81504	0.0864226	0.796473	-4.12044
100093631	GTF2IP4	general transcription factor IIi pseudogene 4	-0.13762	-0.297174	0.0219335	5.59546	-1.8137	0.0866355	0.796473	-4.11683
22890	ZBTB1	zinc finger and BTB domain containing 1	-0.118303	-0.255462	0.0188564	6.51093	-1.81368	0.0866391	0.796473	-4.12281
100507499	NA	NA	0.269293	-0.0429827	0.581569	2.66135	1.81333	0.0866946	0.796473	-4.19003
51157	ZNF580	zinc finger protein 580	0.235477	-0.0376193	0.508574	4.74217	1.81311	0.0867308	0.796473	-4.11155
84275	SLC25A33	solute carrier family 25 member 33	0.284641	-0.0456215	0.614904	2.49539	1.8123	0.0868607	0.796473	-4.20644
116143	DNAAF10	dynein axonemal assembly factor 10	-0.272089	-0.587821	0.0436436	3.11041	-1.8121	0.086892	0.796473	-4.16934
6659	SOX4	SRY-box transcription factor 4	0.268923	-0.0432178	0.581063	3.93319	1.81162	0.0869683	0.796473	-4.1197
5929	RBBP5	RB binding protein 5, histone lysine methyltransferase complex subunit	-0.16792	-0.362871	0.0270303	4.43689	-1.81121	0.0870343	0.796473	-4.11409
100271836	SMG1P3	SMG1 pseudogene 3	-0.272775	-0.589465	0.0439151	3.19375	-1.81118	0.0870401	0.796473	-4.16134
653268	AGAP7P	ArfGAP with GTPase domain, ankyrin repeat and PH domain 7, pseudogene	0.595069	-0.096002	1.28614	2.88309	1.81065	0.0871241	0.796473	-4.17624
150472	ZNG1B	Zn regulated GTPase metalloprotein activator 1B	0.16151	-0.0260778	0.349097	4.68023	1.81045	0.0871574	0.796473	-4.11405
7075	TIE1	tyrosine kinase with immunoglobulin like and EGF like domains 1	-1.08523	-2.34575	0.175295	0.221525	-1.81034	0.0871738	0.796473	-4.39594
6122	RPL3	ribosomal protein L3	0.177653	-0.0287929	0.384099	11.0458	1.80949	0.0873105	0.796473	-4.11573
64651	CSRNP1	cysteine and serine rich nuclear protein 1	0.306916	-0.049828	0.66366	5.114	1.80906	0.0873798	0.796473	-4.11979
891	CCNB1	cyclin B1	-0.530094	-1.14686	0.0866674	1.72581	-1.80728	0.0876666	0.796473	-4.27597
26806	SNORD44	small nucleolar RNA, C/D box 44	0.708249	-0.116217	1.53272	-0.775464	1.80636	0.087816	0.796473	-4.43255
2593	GAMT	guanidinoacetate N-methyltransferase	0.252286	-0.0414324	0.546004	3.03442	1.80615	0.0878507	0.796473	-4.16682
144097	SPINDOC	spindlin interactor and repressor of chromatin binding	-0.229605	-0.49693	0.0377209	3.51038	-1.80606	0.0878653	0.796473	-4.13938
284306	ZNF547	zinc finger protein 547	-0.58678	-1.27007	0.096506	0.925798	-1.80578	0.0879106	0.796473	-4.34533
2838	GPR15	G protein-coupled receptor 15	-1.10969	-2.40192	0.182545	2.01307	-1.80572	0.0879193	0.796473	-4.27591
641649	TMEM91	transmembrane protein 91	0.318209	-0.0524894	0.688908	5.48733	1.80502	0.0880325	0.796473	-4.12837
23041	MON2	MON2 homolog, regulator of endosome-to-Golgi trafficking	-0.130005	-0.281459	0.0214481	5.91165	-1.80498	0.088039	0.796473	-4.13052
401261	LOC401261	uncharacterized LOC401261	-0.51308	-1.11101	0.0848472	-0.481152	-1.80438	0.0881369	0.796473	-4.43108
221120	ALKBH3	alkB homolog 3, alpha-ketoglutarate dependent dioxygenase	0.144277	-0.0239335	0.312488	3.98042	1.80358	0.0882669	0.796473	-4.12573
117144	CATSPER1	cation channel sperm associated 1	0.284804	-0.047251	0.616858	2.74016	1.80354	0.0882723	0.796473	-4.19236
6480	ST6GAL1	ST6 beta-galactoside alpha-2,6-sialyltransferase 1	-0.15866	-0.343662	0.026342	7.7075	-1.80336	0.0883027	0.796473	-4.13173
338707	B4GALNT4	beta-1,4-N-acetyl-galactosaminyltransferase 4	1.33805	-0.22227	2.89837	0.585828	1.80322	0.0883246	0.796473	-4.36447
962	CD48	CD48 molecule	0.133016	-0.0221163	0.288148	8.96462	1.80299	0.0883629	0.796473	-4.12626
4855	NOTCH4	notch receptor 4	0.587136	-0.0977194	1.27199	-0.43258	1.80273	0.0884047	0.796473	-4.42285
390354	RPL18AP3	ribosomal protein L18a pseudogene 3	0.202427	-0.0338278	0.438682	10.4913	1.80168	0.0885749	0.796473	-4.12304
5168	ENPP2	ectonucleotide pyrophosphatase/phosphodiesterase 2	0.497267	-0.0831397	1.07767	0.718223	1.80156	0.0885956	0.796473	-4.35794
51400	PPME1	protein phosphatase methylesterase 1	-0.151405	-0.328131	0.0253201	3.95746	-1.8015	0.0886058	0.796473	-4.13048
219927	MRPL21	mitochondrial ribosomal protein L21	0.169691	-0.0284093	0.367791	4.37477	1.80121	0.0886521	0.796473	-4.12389
1059	CENPB	centromere protein B	0.149672	-0.0251011	0.324445	6.3514	1.80076	0.088725	0.796473	-4.13788
118426	BORCS5	BLOC-1 related complex subunit 5	-0.375786	-0.814719	0.0631461	2.1591	-1.80026	0.088808	0.796473	-4.24202
1182	CLCN3	chloride voltage-gated channel 3	-0.233213	-0.505691	0.0392656	4.60547	-1.79975	0.0888913	0.796473	-4.12512
1488	CTBP2	C-terminal binding protein 2	0.235631	-0.0396735	0.510935	5.50045	1.79974	0.0888921	0.796473	-4.133
595100	SNORD18C	small nucleolar RNA, C/D box 18C	0.656086	-0.110468	1.42264	0.0902692	1.79974	0.0888927	0.796473	-4.39147
9555	MACROH2A1	macroH2A.1 histone	0.165478	-0.0278629	0.358819	7.93372	1.79973	0.0888938	0.796473	-4.13425
6834	SURF1	SURF1 cytochrome c oxidase assembly factor	0.158769	-0.0267342	0.344271	5.89676	1.79972	0.0888954	0.796473	-4.13733
10592	SMC2	structural maintenance of chromosomes 2	-0.247453	-0.536637	0.0417317	3.53258	-1.79932	0.0889611	0.796473	-4.1499
22954	TRIM32	tripartite motif containing 32	-0.231428	-0.501981	0.0391239	3.42281	-1.79869	0.089064	0.796473	-4.156
80267	EDEM3	ER degradation enhancing alpha-mannosidase like protein 3	-0.215351	-0.467119	0.0364164	5.80069	-1.79862	0.0890762	0.796473	-4.1363
51098	IFT52	intraflagellar transport 52	0.210033	-0.0356369	0.455703	4.10114	1.79774	0.0892199	0.796473	-4.13014
54664	TMEM106B	transmembrane protein 106B	-0.19035	-0.412999	0.0322999	5.25621	-1.79772	0.0892235	0.796473	-4.13117
22878	TRAPPC8	trafficking protein particle complex subunit 8	-0.118847	-0.257869	0.0201751	6.04684	-1.79761	0.0892412	0.796473	-4.13996
55179	FAIM	Fas apoptotic inhibitory molecule	-0.274548	-0.595754	0.0466582	2.30778	-1.79732	0.0892886	0.796473	-4.22697
25852	ARMC8	armadillo repeat containing 8	-0.117894	-0.255887	0.0201004	5.29291	-1.79647	0.0894276	0.796473	-4.13375
440068	CARD17P	caspase recruitment domain family member 17, pseudogene	-0.576976	-1.25251	0.0985562	0.38828	-1.79598	0.0895079	0.796473	-4.38452
54941	RNF125	ring finger protein 125	-0.191285	-0.415245	0.0326752	6.18702	-1.79598	0.089509	0.796473	-4.14262
58492	ZNF77	zinc finger protein 77	0.256278	-0.0438027	0.556358	2.00898	1.79583	0.0895341	0.796473	-4.25665
10365	KLF2	KLF transcription factor 2	0.176397	-0.030165	0.382958	9.21968	1.79569	0.0895562	0.796473	-4.13317
170622	COMMD6	COMM domain containing 6	0.222982	-0.0381613	0.484126	6.69383	1.79549	0.08959	0.796473	-4.14392
55186	SLC25A36	solute carrier family 25 member 36	-0.156298	-0.339372	0.0267759	5.53593	-1.79522	0.0896336	0.796473	-4.13742
79443	FYCO1	FYVE and coiled-coil domain autophagy adaptor 1	-0.24677	-0.535886	0.0423458	4.97711	-1.79478	0.0897059	0.796473	-4.13158
54788	DNAJB12	DnaJ heat shock protein family (Hsp40) member B12	0.137104	-0.0236096	0.297818	5.72517	1.79386	0.0898579	0.796473	-4.14235
25812	POM121L1P	POM121 transmembrane nucleoporin like 1, pseudogene	-1.04197	-2.26353	0.179588	0.692143	-1.79363	0.0898961	0.796473	-4.38872
64332	NFKBIZ	NFKB inhibitor zeta	0.257229	-0.0445248	0.558983	6.60799	1.7925	0.0900832	0.796473	-4.1476
57534	MIB1	MIB E3 ubiquitin protein ligase 1	-0.160789	-0.349429	0.0278513	5.14089	-1.79231	0.0901141	0.796473	-4.13659
100288102	NA	NA	-0.502145	-1.09132	0.087032	-0.0751076	-1.79215	0.0901405	0.796473	-4.40765
79567	RIPOR1	RHO family interacting cell polarization regulator 1	0.182939	-0.0317254	0.397603	6.06676	1.792	0.0901657	0.796473	-4.14731
400464	LOC400464	ubiquitin conjugating enzyme E2 Q2 pseudogene	-0.59148	-1.28598	0.103016	-0.0896997	-1.79086	0.0903543	0.796473	-4.40715
4967	OGDH	oxoglutarate dehydrogenase	-0.187631	-0.407987	0.0327247	6.54386	-1.79049	0.0904158	0.796473	-4.14998
23567	ZNF346	zinc finger protein 346	-0.178895	-0.389022	0.0312324	3.68249	-1.79022	0.0904602	0.796473	-4.15175
83463	MXD3	MAX dimerization protein 3	0.271242	-0.0474579	0.589941	4.00236	1.78964	0.0905563	0.796473	-4.13816
10384	BTN3A3	butyrophilin subfamily 3 member A3	-0.194817	-0.423756	0.0341222	7.35595	-1.78936	0.0906031	0.796473	-4.1492
729991	BORCS8	BLOC-1 related complex subunit 8	0.207733	-0.0363927	0.451858	2.99143	1.7893	0.0906132	0.796473	-4.17968
100506969	NA	NA	-0.146493	-0.318651	0.0256646	6.21693	-1.78929	0.090614	0.796473	-4.15054
6141	RPL18	ribosomal protein L18	0.185029	-0.0324394	0.402497	10.2096	1.7891	0.0906463	0.796473	-4.13679
25861	WHRN	whirlin	-0.489622	-1.0651	0.0858558	2.30117	-1.78905	0.090654	0.796473	-4.23211
6187	RPS2	ribosomal protein S2	0.169702	-0.0297963	0.369201	9.96032	1.78871	0.0907118	0.796473	-4.13794
6125	RPL5	ribosomal protein L5	0.153435	-0.0269907	0.333861	10.0358	1.7882	0.0907952	0.796473	-4.13834
1577	CYP3A5	cytochrome P450 family 3 subfamily A member 5	-0.451536	-0.982505	0.0794332	-0.190551	-1.78819	0.0907974	0.796473	-4.42415
27067	STAU2	staufen double-stranded RNA binding protein 2	-0.215852	-0.469703	0.0379983	4.23453	-1.78801	0.090828	0.796473	-4.13938
8826	IQGAP1	IQ motif containing GTPase activating protein 1	-0.234317	-0.509936	0.0413014	8.17833	-1.78767	0.0908847	0.796473	-4.14731
26784	SNORA64	small nucleolar RNA, H/ACA box 64	0.446607	-0.0787571	0.971971	0.994425	1.78754	0.0909057	0.796473	-4.33222
7818	DAP3	death associated protein 3	0.10156	-0.0180181	0.221138	6.74067	1.78592	0.0911762	0.796473	-4.15518
7398	USP1	ubiquitin specific peptidase 1	-0.133071	-0.289756	0.0236146	5.88027	-1.78585	0.0911879	0.796473	-4.15225
5479	PPIB	peptidylprolyl isomerase B	-0.181649	-0.39555	0.0322518	6.98246	-1.78571	0.091211	0.796473	-4.1549
8338	H2AC20	H2A clustered histone 20	0.550983	-0.0979636	1.19993	-0.594741	1.78534	0.0912737	0.796473	-4.42703
64844	MARCHF7	membrane associated ring-CH-type finger 7	-0.123162	-0.268226	0.0219017	6.65238	-1.78529	0.0912813	0.796473	-4.15605
653639	LYPLA2P1	LYPLA2 pseudogene 1	0.255327	-0.0454831	0.556137	2.02243	1.78482	0.0913597	0.796473	-4.25709
4193	MDM2	MDM2 proto-oncogene	-0.147237	-0.320728	0.0262539	6.02237	-1.78456	0.0914036	0.796473	-4.15527
64110	MAGEF1	MAGE family member F1	0.230928	-0.0412206	0.503077	4.02148	1.78427	0.0914516	0.796473	-4.14399
9700	ESPL1	extra spindle pole bodies like 1, separase	-0.587552	-1.28007	0.104963	0.998714	-1.78405	0.0914884	0.796473	-4.33662
26191	PTPN22	protein tyrosine phosphatase non-receptor type 22	-0.266621	-0.581176	0.0479331	5.87868	-1.78234	0.0917766	0.796473	-4.15639
100506850	NA	NA	-0.245883	-0.536104	0.0443392	1.83064	-1.78151	0.0919155	0.796473	-4.28001
202243	CCDC125	coiled-coil domain containing 125	0.244497	-0.0441632	0.533158	3.02314	1.78106	0.0919921	0.796473	-4.18816
51279	C1RL	complement C1r subcomponent like	0.158335	-0.0286016	0.345271	5.32539	1.78104	0.0919951	0.796473	-4.15269
100505650	NA	NA	-0.585285	-1.27638	0.105814	0.530734	-1.78081	0.0920333	0.796473	-4.38642
286077	FAM83H	family with sequence similarity 83 member H	0.312605	-0.0565165	0.681726	2.44419	1.78081	0.0920337	0.796473	-4.22424
26043	UBXN7	UBX domain protein 7	-0.350904	-0.765284	0.0634756	2.68769	-1.78066	0.092059	0.796473	-4.22342
165631	PARP15	poly(ADP-ribose) polymerase family member 15	-0.384434	-0.838733	0.0698658	5.55435	-1.77939	0.0922738	0.796473	-4.15493
8337	H2AC18	H2A clustered histone 18	0.373837	-0.0680597	0.815733	2.33905	1.7789	0.0923553	0.796473	-4.23321
125476	INO80C	INO80 complex subunit C	-0.160274	-0.349759	0.0292108	3.90948	-1.77861	0.0924056	0.796473	-4.15317
5295	PIK3R1	phosphoinositide-3-kinase regulatory subunit 1	-0.29408	-0.64181	0.053649	6.7254	-1.77834	0.09245	0.796473	-4.16397
2074	ERCC6	ERCC excision repair 6, chromatin remodeling factor	-0.200082	-0.436677	0.0365122	3.42191	-1.77826	0.0924642	0.796473	-4.17555
9476	NAPSA	napsin A aspartic peptidase	0.38625	-0.0704916	0.842991	2.7078	1.77823	0.0924685	0.796473	-4.20628
79586	CHPF	chondroitin polymerizing factor	-0.396595	-0.86561	0.0724204	2.46703	-1.77808	0.0924947	0.796473	-4.23428
134218	DNAJC21	DnaJ heat shock protein family (Hsp40) member C21	-0.146045	-0.318796	0.0267069	5.06988	-1.77768	0.0925615	0.796473	-4.15192
6729	SRP54	signal recognition particle 54	-0.169391	-0.369765	0.0309826	5.12233	-1.77763	0.092571	0.796473	-4.15203
10507	SEMA4D	semaphorin 4D	-0.126412	-0.276028	0.0232042	8.42927	-1.77664	0.0927377	0.796473	-4.15844
645954	SVIL2P	supervillin family member 2, pseudogene	-0.501522	-1.09523	0.092191	1.17407	-1.77625	0.0928045	0.796473	-4.34211
83856	FSD1L	fibronectin type III and SPRY domain containing 1 like	-0.465335	-1.01622	0.0855515	0.749102	-1.77621	0.0928113	0.796473	-4.36133
400916	CHCHD10	coiled-coil-helix-coiled-coil-helix domain containing 10	0.243036	-0.0447038	0.530775	4.68082	1.77608	0.0928342	0.796473	-4.15089
84078	KBTBD7	kelch repeat and BTB domain containing 7	-0.491203	-1.0728	0.0903914	1.68256	-1.77595	0.0928549	0.796473	-4.31345
5859	QARS1	glutaminyl-tRNA synthetase 1	0.102473	-0.0188696	0.223815	8.01295	1.77577	0.0928862	0.796473	-4.16121
283871	PGP	phosphoglycolate phosphatase	0.164567	-0.0303865	0.359521	5.06617	1.77502	0.0930139	0.796473	-4.15593
55748	CNDP2	carnosine dipeptidase 2	0.174961	-0.0323641	0.382285	7.14719	1.77452	0.0930991	0.796473	-4.1668
55009	FAM174C	family with sequence similarity 174 member C	0.245575	-0.0454508	0.536601	5.1375	1.77437	0.0931245	0.796473	-4.15774
55215	FANCI	FA complementation group I	-0.202393	-0.442245	0.0374596	3.55381	-1.77436	0.0931258	0.796473	-4.16596
27248	ERLEC1	endoplasmic reticulum lectin 1	-0.180854	-0.395271	0.033562	5.2025	-1.77363	0.0932509	0.796473	-4.15777
11313	LYPLA2	lysophospholipase 2	0.177808	-0.0330746	0.388691	5.98278	1.77297	0.0933626	0.796473	-4.16919
6780	STAU1	staufen double-stranded RNA binding protein 1	-0.103218	-0.225646	0.01921	6.37506	-1.77282	0.0933877	0.796473	-4.17043
25764	HYPK	huntingtin interacting protein K	0.21308	-0.0397265	0.465887	4.96279	1.77233	0.0934713	0.796473	-4.15796
8464	SUPT3H	SPT3 homolog, SAGA and STAGA complex component	-0.279173	-0.610467	0.0521201	2.55262	-1.77195	0.0935364	0.796473	-4.24005
22877	MLXIP	MLX interacting protein	-0.180925	-0.395639	0.0337895	5.84119	-1.77186	0.0935531	0.796473	-4.16755
10452	TOMM40	translocase of outer mitochondrial membrane 40	0.137518	-0.0256859	0.300723	4.70519	1.77182	0.0935586	0.796473	-4.15548
28996	HIPK2	homeodomain interacting protein kinase 2	-0.205523	-0.449475	0.0384291	5.82631	-1.77152	0.0936099	0.796473	-4.16757
1051	CEBPB	CCAAT enhancer binding protein beta	0.290132	-0.0542674	0.634531	7.11763	1.77143	0.0936256	0.796473	-4.17042
911	CD1C	CD1c molecule	0.434674	-0.0813231	0.95067	4.65987	1.77136	0.0936374	0.796473	-4.15503
8871	SYNJ2	synaptojanin 2	-0.262877	-0.574989	0.0492342	4.44711	-1.77106	0.0936883	0.796473	-4.15509
283237	TTC9C	tetratricopeptide repeat domain 9C	-0.190767	-0.417358	0.0358238	4.14984	-1.77032	0.0938156	0.796473	-4.15768
79801	SHCBP1	SHC binding and spindle associated 1	-0.368339	-0.805867	0.0691896	1.79241	-1.77024	0.0938295	0.796473	-4.27381
121536	AEBP2	AE binding protein 2	-0.162423	-0.355394	0.0305484	4.84798	-1.76989	0.0938901	0.796473	-4.15756
6205	RPS11	ribosomal protein S11	0.146037	-0.0274795	0.319553	10.9875	1.76975	0.0939128	0.796473	-4.15629
728233	PI4KAP1	phosphatidylinositol 4-kinase alpha pseudogene 1	0.573683	-0.108176	1.25554	5.63126	1.76917	0.0940136	0.796473	-4.1705
5431	POLR2B	RNA polymerase II subunit B	-0.100043	-0.218987	0.0189003	6.96801	-1.76863	0.0941051	0.796473	-4.17479
29123	ANKRD11	ankyrin repeat domain containing 11	-0.122078	-0.267226	0.0230697	6.74707	-1.76855	0.0941189	0.796473	-4.17532
282969	FUOM	fucose mutarotase	0.251121	-0.047621	0.549864	3.67565	1.76757	0.0942871	0.796473	-4.1669
10552	ARPC1A	actin related protein 2/3 complex subunit 1A	0.151267	-0.0287337	0.331267	5.73939	1.7671	0.0943691	0.796473	-4.17335
4928	NUP98	nucleoporin 98 and 96 precursor	-0.115944	-0.253971	0.0220823	6.38403	-1.76635	0.0944976	0.796473	-4.17783
91445	RNF185	ring finger protein 185	-0.129853	-0.28444	0.0247342	5.13863	-1.76632	0.0945033	0.796473	-4.16517
116986	AGAP2	ArfGAP with GTPase domain, ankyrin repeat and PH domain 2	-0.179703	-0.393709	0.0343021	5.70186	-1.76572	0.0946064	0.796473	-4.17336
9422	ZNF264	zinc finger protein 264	-0.114563	-0.25101	0.0218845	5.14413	-1.76551	0.0946434	0.796473	-4.16616
60672	MIIP	migration and invasion inhibitory protein	0.221859	-0.0424064	0.486125	5.93974	1.76534	0.0946727	0.796473	-4.17796
84766	CRACR2A	calcium release activated channel regulator 2A	-0.321702	-0.704911	0.0615068	2.37302	-1.76526	0.0946857	0.796473	-4.2517
3087	HHEX	hematopoietically expressed homeobox	0.266755	-0.05102	0.584531	5.25283	1.76516	0.0947035	0.796473	-4.16887
84798	C19orf48P	multidrug resistance-related protein	0.222811	-0.042701	0.488322	3.95386	1.76459	0.0948022	0.796473	-4.1635
51449	PCYOX1	prenylcysteine oxidase 1	-0.210377	-0.461163	0.0404096	4.3737	-1.76394	0.0949135	0.796473	-4.1627
22995	CEP152	centrosomal protein 152	-0.21672	-0.475073	0.041632	3.27661	-1.76392	0.0949182	0.796473	-4.19156
831	CAST	calpastatin	-0.284909	-0.624605	0.0547869	7.63011	-1.76363	0.0949684	0.796473	-4.1778
284207	METRNL	meteorin like, glial cell differentiation regulator	0.262386	-0.0504638	0.575235	5.68649	1.76358	0.0949762	0.796473	-4.17759
55526	DHTKD1	dehydrogenase E1 and transketolase domain containing 1	-0.135927	-0.298007	0.0261538	4.43154	-1.76346	0.0949979	0.796473	-4.16267
78990	OTUB2	OTU deubiquitinase, ubiquitin aldehyde binding 2	-0.476985	-1.04587	0.0919027	0.27497	-1.76307	0.0950652	0.796473	-4.39887
54981	NMRK1	nicotinamide riboside kinase 1	-0.270263	-0.592619	0.0520936	5.36354	-1.76295	0.0950851	0.796473	-4.17139
57591	MRTFA	myocardin related transcription factor A	0.111413	-0.0215185	0.244344	6.80793	1.76238	0.0951851	0.796473	-4.18227
9143	SYNGR3	synaptogyrin 3	0.682403	-0.131816	1.49662	0.411074	1.76234	0.0951909	0.796473	-4.37608
10314	LANCL1	LanC like glutathione S-transferase 1	-0.154977	-0.3399	0.0299463	5.14912	-1.76225	0.0952079	0.796473	-4.16954
100144748	KLLN	killin, p53 regulated DNA replication inhibitor	-0.499881	-1.09637	0.0966081	-0.0385728	-1.7622	0.0952159	0.796473	-4.42164
81704	DOCK8	dedicator of cytokinesis 8	-0.190354	-0.417508	0.0368	8.04024	-1.76211	0.0952318	0.796473	-4.17713
4247	MGAT2	alpha-1,6-mannosyl-glycoprotein 2-beta-N-acetylglucosaminyltransferase	-0.245122	-0.537632	0.0473884	5.3945	-1.7621	0.0952323	0.796473	-4.17281
3185	HNRNPF	heterogeneous nuclear ribonucleoprotein F	-0.195214	-0.428183	0.0377541	7.90258	-1.762	0.0952507	0.796473	-4.17819
6453	ITSN1	intersectin 1	0.257889	-0.0499576	0.565735	2.9314	1.76153	0.0953326	0.796473	-4.20997
339483	MTMR9LP	myotubularin related protein 9 like, pseudogene	-0.631702	-1.38586	0.122452	0.339322	-1.76134	0.095365	0.796473	-4.3957
164	AP1G1	adaptor related protein complex 1 subunit gamma 1	-0.124181	-0.272439	0.0240765	6.63483	-1.76128	0.0953749	0.796473	-4.18388
389541	LAMTOR4	late endosomal/lysosomal adaptor, MAPK and MTOR activator 4	0.288236	-0.0559388	0.63241	6.86941	1.761	0.0954238	0.796473	-4.18344
475	ATOX1	antioxidant 1 copper chaperone	0.257788	-0.0500675	0.565644	4.20434	1.76079	0.0954614	0.796473	-4.16557
23643	LY96	lymphocyte antigen 96	0.357695	-0.0695725	0.784963	3.84922	1.76037	0.0955338	0.796473	-4.17223
55182	RNF220	ring finger protein 220	0.112215	-0.0218397	0.24627	7.03099	1.76019	0.095565	0.796473	-4.184
57650	CIP2A	cellular inhibitor of PP2A	-0.369768	-0.811517	0.0719818	1.68194	-1.76013	0.0955762	0.796473	-4.30332
441263	DTX2P1-UPK3BP1-PMS2P11	DTX2P1-UPK3BP1-PMS2P11 readthrough, transcribed pseudogene	0.231992	-0.0451818	0.509165	2.59431	1.76	0.095599	0.796473	-4.23275
60370	AVPI1	arginine vasopressin induced 1	0.39501	-0.0769572	0.866978	0.934689	1.7599	0.0956162	0.796473	-4.35561
55752	SEPTIN11	septin 11	-0.228594	-0.501724	0.0445363	5.19681	-1.75989	0.0956172	0.796473	-4.17316
25804	LSM4	LSM4 homolog, U6 small nuclear RNA and mRNA degradation associated	0.168594	-0.0328704	0.370058	6.12725	1.75968	0.0956534	0.796473	-4.18521
58528	RRAGD	Ras related GTP binding D	0.260294	-0.050764	0.571353	3.29946	1.7596	0.095668	0.796473	-4.191
100506136	NA	NA	-0.706814	-1.55189	0.138261	-0.644307	-1.75874	0.0958184	0.796473	-4.45258
55213	RCBTB1	RCC1 and BTB domain containing protein 1	-0.176872	-0.388355	0.0346111	4.82426	-1.75863	0.0958371	0.796473	-4.17016
5438	POLR2I	RNA polymerase II subunit I	0.257567	-0.0504273	0.565562	4.22769	1.75848	0.0958624	0.796473	-4.16779
100128300	NA	NA	-0.431527	-0.947607	0.0845521	1.66627	-1.75826	0.095902	0.796473	-4.30856
3981	LIG4	DNA ligase 4	-0.186504	-0.409554	0.0365447	4.4988	-1.75825	0.0959041	0.796473	-4.16796
5711	PSMD5	proteasome 26S subunit, non-ATPase 5	-0.142544	-0.313022	0.0279343	4.87877	-1.75821	0.0959103	0.796473	-4.17086
23241	PACS2	phosphofurin acidic cluster sorting protein 2	0.153711	-0.0302397	0.337662	5.86419	1.75709	0.0961057	0.796473	-4.18611
84919	PPP1R15B	protein phosphatase 1 regulatory subunit 15B	-0.186615	-0.409943	0.036713	6.56135	-1.75709	0.0961059	0.796473	-4.18876
338811	TAFA2	TAFA chemokine like family member 2	-0.363396	-0.798389	0.071598	-0.295232	-1.75666	0.0961814	0.796473	-4.41881
28400	IGHV4-28	immunoglobulin heavy variable 4-28	-1.55065	-3.40732	0.30602	-0.220857	-1.75618	0.0962647	0.796473	-4.44685
57128	LYRM4	LYR motif containing 4	0.290887	-0.0574137	0.639188	4.42231	1.75615	0.0962713	0.796473	-4.17037
92689	FAM114A1	family with sequence similarity 114 member A1	0.340157	-0.0671458	0.74746	0.674028	1.75611	0.0962769	0.796473	-4.36649
57096	RPGRIP1	RPGR interacting protein 1	0.400685	-0.079296	0.880666	2.12901	1.75538	0.0964066	0.796473	-4.26485
79837	PIP4K2C	phosphatidylinositol-5-phosphate 4-kinase type 2 gamma	-0.138345	-0.304104	0.027414	5.24678	-1.755	0.0964722	0.796473	-4.17958
54939	COMMD4	COMM domain containing 4	0.302986	-0.0600694	0.666042	4.83309	1.75485	0.0964983	0.796473	-4.17609
55731	FAM222B	family with sequence similarity 222 member B	-0.13931	-0.306244	0.0276241	4.11847	-1.7548	0.0965072	0.796473	-4.17248
160	AP2A1	adaptor related protein complex 2 subunit alpha 1	0.148384	-0.0294277	0.326197	6.48268	1.75476	0.0965144	0.796473	-4.19151
51018	RRP15	ribosomal RNA processing 15 homolog	0.139265	-0.0276195	0.30615	4.07812	1.75476	0.096515	0.796473	-4.17294
100130219	NA	NA	-0.501882	-1.10358	0.099819	-0.414375	-1.75393	0.0966606	0.796473	-4.43974
728118	NUTM2A	NUT family member 2A	0.376704	-0.0749853	0.828393	1.61391	1.75368	0.0967037	0.796473	-4.30141
976	ADGRE5	adhesion G protein-coupled receptor E5	0.121321	-0.0241971	0.266839	8.87469	1.75311	0.0968042	0.796473	-4.18219
26528	DAZAP1	DAZ associated protein 1	0.134752	-0.0269199	0.296425	7.13813	1.75264	0.0968881	0.796473	-4.19217
245711	SPDYA	speedy/RINGO cell cycle regulator family member A	0.46558	-0.0930457	1.0242	-0.0545754	1.75253	0.0969076	0.796473	-4.41315
2081	ERN1	endoplasmic reticulum to nucleus signaling 1	-0.583068	-1.28268	0.11654	3.94454	-1.75249	0.096914	0.796473	-4.17951
64764	CREB3L2	cAMP responsive element binding protein 3 like 2	-0.171235	-0.376725	0.0342549	5.26888	-1.75224	0.0969582	0.796473	-4.18211
55709	KBTBD4	kelch repeat and BTB domain containing 4	-0.239893	-0.527784	0.0479973	2.77698	-1.75219	0.0969665	0.796473	-4.23731
23193	GANAB	glucosidase II alpha subunit	-0.111184	-0.244617	0.0222478	8.17835	-1.75216	0.0969717	0.796473	-4.18759
8038	ADAM12	ADAM metallopeptidase domain 12	-0.899288	-1.97864	0.180062	0.221225	-1.75197	0.0970049	0.796473	-4.40574
11142	PKIG	cAMP-dependent protein kinase inhibitor gamma	0.370178	-0.0741935	0.814549	3.28881	1.75168	0.0970563	0.796473	-4.19513
26822	SNORD14A	small nucleolar RNA, C/D box 14A	0.634445	-0.12749	1.39638	1.66281	1.75092	0.0971906	0.796473	-4.29694
2029	ENSA	endosulfine alpha	0.124824	-0.0250924	0.27474	6.80023	1.75081	0.0972098	0.796473	-4.19553
25909	AHCTF1	AT-hook containing transcription factor 1	-0.132571	-0.29182	0.0266779	5.50994	-1.7505	0.0972644	0.796473	-4.18776
197358	NLRC3	NLR family CARD domain containing 3	-0.206096	-0.45368	0.0414892	7.23622	-1.75039	0.0972839	0.796473	-4.19465
5813	PURA	purine rich element binding protein A	-0.185219	-0.407805	0.0373656	3.72653	-1.74977	0.0973937	0.796473	-4.18558
55032	SLC35A5	solute carrier family 35 member A5	-0.199849	-0.440038	0.0403399	4.55476	-1.74961	0.0974233	0.796473	-4.17697
100289341	MAN1B1-DT	MAN1B1 divergent transcript	0.404208	-0.0817605	0.890176	1.35142	1.74899	0.097532	0.796473	-4.32896
100507655	NA	NA	-0.48379	-1.06544	0.0978581	-0.247962	-1.74899	0.0975321	0.796473	-4.43035
64395	GMCL1	germ cell-less 1, spermatogenesis associated	-0.2062	-0.454146	0.0417462	3.8122	-1.74873	0.0975788	0.796473	-4.18589
90488	TMEM263	transmembrane protein 263	-0.182794	-0.402603	0.0370159	4.95835	-1.74866	0.0975906	0.796473	-4.18154
91694	LONRF1	LON peptidase N-terminal domain and ring finger 1	0.205423	-0.0415991	0.452446	3.32781	1.74866	0.0975915	0.796473	-4.19599
1621	DBH	dopamine beta-hydroxylase	-0.701983	-1.54619	0.142227	1.19074	-1.74851	0.097618	0.796473	-4.35694
65108	MARCKSL1	MARCKS like 1	0.208782	-0.0423842	0.459949	5.56786	1.74793	0.0977211	0.796473	-4.19299
8554	PIAS1	protein inhibitor of activated STAT 1	-0.236789	-0.521724	0.0481461	4.57691	-1.74746	0.0978043	0.796473	-4.17909
84218	TBC1D3F	TBC1 domain family member 3F	-1.986	-4.37624	0.404239	4.31497	-1.74714	0.0978598	0.796473	-4.19166
55316	RSAD1	radical S-adenosyl methionine domain containing 1	0.176627	-0.0360394	0.389294	6.16743	1.74642	0.0979883	0.796473	-4.20044
51725	FBXO40	F-box protein 40	0.508835	-0.103981	1.12165	-0.0188336	1.74597	0.0980682	0.796473	-4.40099
441032	EEF1A1P9	eukaryotic translation elongation factor 1 alpha 1 pseudogene 9	0.226617	-0.0463417	0.499577	3.81897	1.74577	0.0981046	0.796473	-4.18585
57572	DOCK6	dedicator of cytokinesis 6	0.535485	-0.109511	1.18048	-0.454486	1.74575	0.0981082	0.796473	-4.43081
2870	GRK6	G protein-coupled receptor kinase 6	0.110566	-0.0226331	0.243764	7.96399	1.74546	0.0981588	0.796473	-4.19595
6209	RPS15	ribosomal protein S15	0.216012	-0.0442415	0.476266	8.20709	1.74531	0.0981864	0.796473	-4.19448
728130	NUTM2D	NUT family member 2D	0.4874	-0.0999776	1.07478	1.26484	1.74485	0.0982676	0.796473	-4.34118
28682	TRAV8-4	T cell receptor alpha variable 8-4	-0.424684	-0.936508	0.08714	2.33121	-1.74476	0.098284	0.796473	-4.27686
80315	CPEB4	cytoplasmic polyadenylation element binding protein 4	-0.250385	-0.552248	0.0514791	4.34333	-1.74417	0.0983904	0.796473	-4.18218
85015	USP45	ubiquitin specific peptidase 45	-0.264313	-0.58304	0.0544141	3.14654	-1.74377	0.0984602	0.796473	-4.21489
160418	TMTC3	transmembrane O-mannosyltransferase targeting cadherins 3	-0.21686	-0.478419	0.0446993	3.05747	-1.74341	0.098525	0.796473	-4.22123
57542	KLHL42	kelch like family member 42	-0.14221	-0.313757	0.0293366	4.65866	-1.74317	0.0985688	0.796473	-4.18471
5378	PMS1	PMS1 homolog 1, mismatch repair system component	-0.154246	-0.340342	0.0318502	4.837	-1.74288	0.0986203	0.796473	-4.18692
51334	PRR16	proline rich 16	0.823731	-0.170124	1.81759	-0.350401	1.74282	0.0986303	0.796473	-4.42532
493	ATP2B4	ATPase plasma membrane Ca2+ transporting 4	-0.251952	-0.555958	0.0520531	7.32711	-1.74272	0.0986486	0.796473	-4.20304
201799	TMEM154	transmembrane protein 154	-0.244801	-0.540223	0.0506217	4.67138	-1.74245	0.0986972	0.796473	-4.18484
29926	GMPPA	GDP-mannose pyrophosphorylase A	0.167799	-0.0347124	0.37031	5.48925	1.74233	0.0987185	0.796473	-4.19893
56961	SHD	Src homology 2 domain containing transforming protein D	0.912213	-0.188752	2.01318	0.0937257	1.74226	0.0987305	0.796473	-4.41966
4173	MCM4	minichromosome maintenance complex component 4	-0.27061	-0.597296	0.0560769	3.6153	-1.74182	0.0988102	0.796473	-4.19577
55224	ETNK2	ethanolamine kinase 2	0.327285	-0.0678773	0.722447	0.42848	1.74157	0.0988543	0.796473	-4.39499
7408	VASP	vasodilator stimulated phosphoprotein	0.164931	-0.034208	0.36407	7.92222	1.74155	0.0988578	0.796473	-4.20062
118472	ZNF511	zinc finger protein 511	0.169473	-0.0351821	0.374128	4.69967	1.74128	0.0989066	0.796473	-4.18836
4023	LPL	lipoprotein lipase	1.01611	-0.211095	2.24331	-0.175582	1.74106	0.0989457	0.796473	-4.42704
327	APEH	acylaminoacyl-peptide hydrolase	0.0963371	-0.0200565	0.212731	6.58033	1.74043	0.0990601	0.796473	-4.20797
120526	DNAJC24	DnaJ heat shock protein family (Hsp40) member C24	-0.182771	-0.403632	0.0380902	3.85358	-1.74012	0.0991152	0.796473	-4.19174
400236	FOXN3-AS1	FOXN3 antisense RNA 1	0.505242	-0.105371	1.11585	0.265808	1.7399	0.0991544	0.796473	-4.40018
4175	MCM6	minichromosome maintenance complex component 6	-0.234719	-0.51844	0.0490026	4.72659	-1.73959	0.0992104	0.796473	-4.18868
7378	UPP1	uridine phosphorylase 1	0.204502	-0.0427281	0.451733	5.66945	1.73935	0.0992532	0.796473	-4.20376
4719	NDUFS1	NADH:ubiquinone oxidoreductase core subunit S1	-0.168433	-0.372058	0.0351921	4.97962	-1.73935	0.0992537	0.796473	-4.19195
57531	HACE1	HECT domain and ankyrin repeat containing E3 ubiquitin protein ligase 1	-0.18245	-0.403045	0.038145	3.43173	-1.73916	0.099288	0.796473	-4.20415
23230	VPS13A	vacuolar protein sorting 13 homolog A	-0.266299	-0.588383	0.0557844	5.75263	-1.73857	0.0993939	0.796473	-4.20489
100506235	LOC100506235	uncharacterized LOC100506235	0.355332	-0.0745544	0.785218	0.581139	1.73809	0.0994809	0.796473	-4.38059
1435	CSF1	colony stimulating factor 1	-0.393277	-0.869141	0.0825869	2.19708	-1.73783	0.0995276	0.796473	-4.28488
200634	KRTCAP3	keratinocyte associated protein 3	0.422782	-0.0889504	0.934513	2.31563	1.73726	0.0996303	0.796473	-4.25769
1760	DMPK	DM1 protein kinase	0.249873	-0.0525791	0.552325	5.03406	1.73721	0.0996382	0.796473	-4.19843
222643	UNC5CL	unc-5 family C-terminal like	-0.293736	-0.649307	0.0618362	3.0416	-1.73708	0.0996623	0.796473	-4.21933
124401	ANKS3	ankyrin repeat and sterile alpha motif domain containing 3	0.293419	-0.0617908	0.648629	4.07163	1.73698	0.099681	0.796473	-4.18941
3155	HMGCL	3-hydroxy-3-methylglutaryl-CoA lyase	0.186322	-0.039289	0.411934	4.68891	1.73658	0.0997527	0.796473	-4.19247
65251	ZNF649	zinc finger protein 649	-0.331086	-0.73199	0.0698186	2.2491	-1.73656	0.0997559	0.796473	-4.27829
26003	GORASP2	golgi reassembly stacking protein 2	-0.105355	-0.232945	0.0222339	6.06672	-1.73633	0.0997972	0.796473	-4.21063
863	CBFA2T3	CBFA2/RUNX1 partner transcriptional co-repressor 3	0.303544	-0.0641248	0.671213	4.91749	1.73602	0.0998533	0.796473	-4.19609
55114	ARHGAP17	Rho GTPase activating protein 17	0.173977	-0.0368181	0.384772	6.01381	1.73549	0.0999498	0.796473	-4.21205
55510	DDX43	DEAD-box helicase 43	0.570129	-0.120771	1.26103	1.38583	1.7352	0.100003	0.796473	-4.3002
283860	LINC00304	long intergenic non-protein coding RNA 304	0.628291	-0.133226	1.38981	-0.374366	1.73489	0.100058	0.796473	-4.43597
81856	ZNF611	zinc finger protein 611	-0.237373	-0.525237	0.0504908	3.33916	-1.73394	0.10023	0.796473	-4.2158
25851	TECPR1	tectonin beta-propeller repeat containing 1	-0.171853	-0.380346	0.0366401	6.32141	-1.73323	0.10036	0.796473	-4.21571
8681	JMJD7-PLA2G4B	JMJD7-PLA2G4B readthrough	-0.309491	-0.685028	0.0660457	4.65785	-1.73295	0.10041	0.796473	-4.19499
56897	WRNIP1	WRN helicase interacting protein 1	0.111065	-0.023779	0.245908	6.21648	1.73195	0.100592	0.796473	-4.21737
147699	PPM1N	protein phosphatase, Mg2+/Mn2+ dependent 1N (putative)	0.290771	-0.0622583	0.643801	2.74055	1.73193	0.100595	0.796473	-4.23893
388	RHOB	ras homolog family member B	0.44244	-0.0949889	0.97987	6.44543	1.73111	0.100746	0.796473	-4.21843
100506318	NA	NA	0.508032	-0.109257	1.12532	0.157035	1.73059	0.100841	0.796473	-4.40743
2125	EVPL	envoplakin	1.21637	-0.261835	2.69457	-0.200712	1.7303	0.100893	0.796473	-4.43221
10644	IGF2BP2	insulin like growth factor 2 mRNA binding protein 2	-0.269187	-0.596362	0.0579888	3.5432	-1.73007	0.100935	0.796473	-4.20751
5430	POLR2A	RNA polymerase II subunit A	-0.178848	-0.396225	0.0385286	7.10124	-1.73006	0.100936	0.796473	-4.21865
7764	ZNF217	zinc finger protein 217	-0.251476	-0.557198	0.0542471	6.92271	-1.72965	0.101011	0.796473	-4.21998
339175	METTL2A	methyltransferase 2A, tRNA N3-cytidine	-0.191014	-0.423251	0.0412235	2.76637	-1.72951	0.101037	0.796473	-4.24886
64410	KLHL25	kelch like family member 25	-0.301494	-0.66808	0.0650926	1.99641	-1.72939	0.101059	0.796473	-4.29847
8045	RASSF7	Ras association domain family member 7	0.202415	-0.0437277	0.448558	5.25438	1.72921	0.101093	0.796473	-4.20982
23344	ESYT1	extended synaptotagmin 1	-0.129803	-0.287692	0.0280857	8.04037	-1.72872	0.101182	0.796473	-4.21486
196074	METTL15	methyltransferase 15, mitochondrial 12S rRNA N4-cytidine	-0.193483	-0.428839	0.0418741	3.04951	-1.72865	0.101195	0.796473	-4.23145
7417	VDAC2	voltage dependent anion channel 2	0.135562	-0.0294422	0.300567	4.94094	1.72756	0.101394	0.796473	-4.20617
27304	MOCS3	molybdenum cofactor synthesis 3	-0.356479	-0.790496	0.0775388	2.46661	-1.7271	0.101479	0.796473	-4.27469
92609	TIMM50	translocase of inner mitochondrial membrane 50	0.102067	-0.022211	0.226345	4.75886	1.72696	0.101505	0.796473	-4.2032
57555	NLGN2	neuroligin 2	0.436485	-0.0950404	0.968011	3.38021	1.72678	0.101538	0.796473	-4.2111
9859	CEP170	centrosomal protein 170	-0.144479	-0.320418	0.0314604	4.93977	-1.72676	0.10154	0.796473	-4.20492
55902	ACSS2	acyl-CoA synthetase short chain family member 2	0.19491	-0.0424727	0.432294	5.28619	1.72654	0.101582	0.796473	-4.21252
80071	CCDC15	coiled-coil domain containing 15	-0.424386	-0.941252	0.0924814	0.668611	-1.72652	0.101584	0.796473	-4.38408
729178	STXBP5-AS1	STXBP5 antisense RNA 1	-0.291776	-0.647135	0.0635837	1.91452	-1.72652	0.101585	0.796473	-4.29824
1058	CENPA	centromere protein A	-0.619787	-1.37464	0.135069	-0.62004	-1.72651	0.101587	0.796473	-4.4416
440292	COMMD4P1	COMM domain containing 4 pseudogene 1	0.44954	-0.0981095	0.997189	-0.051839	1.72606	0.101669	0.796473	-4.40844
3665	IRF7	interferon regulatory factor 7	0.284757	-0.0622724	0.631787	6.24172	1.72544	0.101784	0.796473	-4.22479
2868	GRK4	G protein-coupled receptor kinase 4	0.514494	-0.112916	1.1419	-0.253994	1.72433	0.101988	0.796473	-4.43157
84872	ZC3H10	zinc finger CCCH-type containing 10	-0.315407	-0.700072	0.0692576	2.75737	-1.72417	0.102017	0.796473	-4.25542
10198	MPHOSPH9	M-phase phosphoprotein 9	-0.231364	-0.513591	0.0508634	3.70052	-1.7238	0.102085	0.796473	-4.2095
8526	DGKE	diacylglycerol kinase epsilon	-0.238581	-0.529663	0.0525008	4.74803	-1.7235	0.10214	0.796473	-4.20604
79039	DDX54	DEAD-box helicase 54	0.234941	-0.0517977	0.521679	6.23603	1.72291	0.102249	0.796473	-4.22773
9784	SNX17	sorting nexin 17	0.154191	-0.0340056	0.342388	7.30429	1.72281	0.102267	0.796473	-4.2256
387521	PEDS1	plasmanylethanolamine desaturase 1	0.161977	-0.0357764	0.35973	4.62819	1.72235	0.102354	0.796473	-4.20698
9837	GINS1	GINS complex subunit 1	-0.464487	-1.03195	0.102972	0.815131	-1.72119	0.102567	0.796473	-4.3777
84232	MAF1	MAF1 homolog, negative regulator of RNA polymerase III	0.13195	-0.0292559	0.293155	7.30275	1.72115	0.102574	0.796473	-4.22722
23760	PITPNB	phosphatidylinositol transfer protein beta	-0.216055	-0.480078	0.0479678	3.95461	-1.72073	0.102652	0.796473	-4.20814
100505537	NA	NA	-0.773059	-1.71782	0.171707	3.75299	-1.7206	0.102677	0.796473	-4.21238
7153	TOP2A	DNA topoisomerase II alpha	-0.672557	-1.49465	0.149532	2.69075	-1.72029	0.102734	0.796473	-4.25368
204851	HIPK1	homeodomain interacting protein kinase 1	-0.167508	-0.372291	0.0372743	6.61957	-1.72002	0.102784	0.796473	-4.23124
10955	SERINC3	serine incorporator 3	-0.179563	-0.399124	0.0399987	6.16068	-1.71969	0.102845	0.796473	-4.23006
10210	TOPORS	TOP1 binding arginine/serine rich protein, E3 ubiquitin ligase	-0.212917	-0.473272	0.0474369	4.44638	-1.71964	0.102855	0.796473	-4.2066
9870	AREL1	apoptosis resistant E3 ubiquitin protein ligase 1	-0.105295	-0.234062	0.0234722	5.91229	-1.71947	0.102887	0.796473	-4.22865
100507463	PSMB8-AS1	PSMB8 antisense RNA 1 (head to head)	0.363657	-0.0810735	0.808388	2.22008	1.71944	0.102892	0.796473	-4.28158
9046	DOK2	docking protein 2	0.171989	-0.0383622	0.38234	7.8993	1.71928	0.102921	0.796473	-4.22545
527	ATP6V0C	ATPase H+ transporting V0 subunit c	0.168926	-0.0377102	0.375562	7.36042	1.71902	0.10297	0.796473	-4.22933
11201	POLI	DNA polymerase iota	0.208287	-0.0465331	0.463106	4.82774	1.71878	0.103015	0.796473	-4.21393
27229	TUBGCP4	tubulin gamma complex component 4	-0.255881	-0.568978	0.0572156	3.17398	-1.7185	0.103065	0.796473	-4.23541
5914	RARA	retinoic acid receptor alpha	0.178902	-0.040033	0.397837	6.70099	1.71827	0.103109	0.796473	-4.23302
148898	ZNF436-AS1	ZNF436 antisense RNA 1	-0.344402	-0.765985	0.0771811	1.21344	-1.7178	0.103196	0.796473	-4.36246
3632	INPP5A	inositol polyphosphate-5-phosphatase A	0.270743	-0.0607762	0.602263	4.01514	1.71727	0.103294	0.796473	-4.20888
996	CDC27	cell division cycle 27	-0.135458	-0.301328	0.0304121	5.4474	-1.71723	0.103303	0.796473	-4.22445
439931	THAP7-AS1	THAP7 antisense RNA 1	0.384441	-0.0864959	0.855378	1.70198	1.71656	0.103428	0.796473	-4.31467
145553	MDP1	magnesium dependent phosphatase 1	0.228414	-0.0514196	0.508248	3.52217	1.71638	0.103461	0.796473	-4.217
2794	GNL1	G protein nucleolar 1 (putative)	0.228306	-0.0515235	0.508135	2.73296	1.7156	0.103607	0.796473	-4.25205
285367	RPUSD3	RNA pseudouridine synthase D3	0.126116	-0.0284618	0.280693	4.7738	1.71559	0.103608	0.796473	-4.21596
100287313	NA	NA	0.381117	-0.0860177	0.848253	0.932619	1.71557	0.103613	0.796473	-4.37342
79041	TMEM38A	transmembrane protein 38A	-0.607068	-1.35118	0.137044	0.570232	-1.7155	0.103626	0.796473	-4.40817
55599	RNPC3	RNA binding region (RNP1, RRM) containing 3	-0.262391	-0.584041	0.0592596	4.14564	-1.71536	0.103651	0.796473	-4.21108
388210	NA	NA	0.371633	-0.0841271	0.827393	0.696303	1.71462	0.103789	0.796473	-4.37818
91272	BOD1	biorientation of chromosomes in cell division 1	0.176302	-0.0399254	0.39253	4.25037	1.7145	0.103812	0.796473	-4.21143
10089	KCNK7	potassium two pore domain channel subfamily K member 7	0.605865	-0.137283	1.34901	0.192592	1.71432	0.103846	0.796473	-4.40042
79709	COLGALT1	collagen beta(1-O)galactosyltransferase 1	0.127862	-0.0290003	0.284725	7.40351	1.71401	0.103903	0.796473	-4.23489
90871	DMAC1	distal membrane arm assembly component 1	0.162393	-0.0368392	0.361626	4.91008	1.71395	0.103914	0.796473	-4.21952
79668	PARP8	poly(ADP-ribose) polymerase family member 8	-0.243206	-0.541632	0.0552199	7.10485	-1.71368	0.103966	0.796473	-4.23709
57593	EBF4	EBF family member 4	0.555302	-0.126381	1.23698	1.4805	1.71292	0.104108	0.796473	-4.34519
54776	PPP1R12C	protein phosphatase 1 regulatory subunit 12C	0.189372	-0.0431048	0.421849	7.35183	1.71288	0.104115	0.796473	-4.23575
5175	PECAM1	platelet and endothelial cell adhesion molecule 1	0.232777	-0.0532072	0.518762	7.52429	1.71155	0.104365	0.796473	-4.23664
5692	PSMB4	proteasome 20S subunit beta 4	0.167068	-0.038199	0.372335	7.16848	1.71145	0.104383	0.796473	-4.23879
6508	SLC4A3	solute carrier family 4 member 3	0.444607	-0.101687	0.990901	1.84668	1.71136	0.104401	0.796473	-4.31363
60686	C14orf93	chromosome 14 open reading frame 93	0.174415	-0.040004	0.388835	4.10425	1.71046	0.104571	0.796473	-4.21529
9241	NOG	noggin	0.47691	-0.109431	1.06325	3.8093	1.71032	0.104597	0.796473	-4.21788
9263	STK17A	serine/threonine kinase 17a	-0.191036	-0.425919	0.0438475	6.69031	-1.71023	0.104614	0.796473	-4.24228
745	MYRF	myelin regulatory factor	0.463853	-0.106472	1.03418	1.74492	1.71021	0.104617	0.796473	-4.29797
23155	CLCC1	chloride channel CLIC like 1	-0.175091	-0.390373	0.040191	4.15063	-1.7102	0.104619	0.796473	-4.21557
3384	ICAM2	intercellular adhesion molecule 2	-0.197719	-0.440831	0.0453937	5.2383	-1.71014	0.10463	0.796473	-4.22681
400685	LINC01801	long intergenic non-protein coding RNA 1801	-0.6112	-1.36299	0.14059	-0.00680505	-1.70953	0.104744	0.796473	-4.43642
26511	CHIC2	cysteine rich hydrophobic domain 2	-0.224243	-0.500108	0.0516213	3.50169	-1.70928	0.104791	0.796473	-4.22832
27000	DNAJC2	DnaJ heat shock protein family (Hsp40) member C2	0.169616	-0.0391011	0.378332	5.00793	1.70883	0.104877	0.796473	-4.22708
256471	MFSD8	major facilitator superfamily domain containing 8	-0.182452	-0.407007	0.0421029	4.88707	-1.70851	0.104938	0.796473	-4.22358
28919	IGKV2-30	immunoglobulin kappa variable 2-30	0.631247	-0.145921	1.40842	2.35052	1.70795	0.105043	0.796473	-4.27752
25948	KBTBD2	kelch repeat and BTB domain containing 2	-0.138072	-0.308067	0.0319235	6.03073	-1.70789	0.105055	0.796473	-4.24302
1027	CDKN1B	cyclin dependent kinase inhibitor 1B	-0.18967	-0.423257	0.0439166	7.05613	-1.70743	0.105142	0.796473	-4.24451
23318	TUT4	terminal uridylyl transferase 4	-0.200713	-0.447922	0.0464965	5.77795	-1.70727	0.105173	0.796473	-4.23991
718	C3	complement C3	0.693028	-0.161046	1.5471	1.42857	1.70626	0.105362	0.796473	-4.34566
51278	IER5	immediate early response 5	0.288053	-0.0669447	0.643052	6.12339	1.70623	0.105368	0.796473	-4.24609
154790	CLEC2L	C-type lectin domain family 2 member L	0.555694	-0.129169	1.24056	1.46584	1.70617	0.10538	0.796473	-4.32419
51527	GSKIP	GSK3B interacting protein	-0.242504	-0.541564	0.0565564	4.21134	-1.7051	0.105582	0.796473	-4.22044
50	ACO2	aconitase 2	-0.232685	-0.519672	0.0543023	5.41367	-1.70489	0.105623	0.796473	-4.236
23443	SLC35A3	solute carrier family 35 member A3	-0.22683	-0.506596	0.0529363	3.16039	-1.70489	0.105623	0.796473	-4.2449
10457	GPNMB	glycoprotein nmb	0.792969	-0.185151	1.77109	-0.719689	1.70473	0.105654	0.796473	-4.46001
54765	TRIM44	tripartite motif containing 44	-0.25824	-0.576789	0.06031	5.32506	-1.70466	0.105667	0.796473	-4.23328
1181	CLCN2	chloride voltage-gated channel 2	0.305698	-0.0714494	0.682845	1.99188	1.7044	0.105715	0.796473	-4.30216
22887	FOXJ3	forkhead box J3	-0.101991	-0.227824	0.0238413	6.20113	-1.70436	0.105724	0.796473	-4.24817
7106	TSPAN4	tetraspanin 4	0.275386	-0.064451	0.615224	4.48735	1.70397	0.105797	0.796473	-4.22297
645784	ANKRD36BP2	ankyrin repeat domain 36B pseudogene 2	-0.652136	-1.45695	0.152677	2.25863	-1.70386	0.105818	0.796473	-4.28487
6450	SH3BGR	SH3 domain binding glutamate rich protein	0.382653	-0.0897437	0.85505	0.169921	1.70329	0.105926	0.796473	-4.41018
65124	SOWAHC	sosondowah ankyrin repeat domain family member C	0.401071	-0.0940851	0.896228	1.31292	1.70322	0.105941	0.796473	-4.35294
2967	GTF2H3	general transcription factor IIH subunit 3	-0.268641	-0.600368	0.0630855	3.11597	-1.70288	0.106006	0.796473	-4.25214
345930	ECT2L	epithelial cell transforming 2 like	0.437185	-0.10315	0.97752	-0.172551	1.70135	0.106297	0.796473	-4.43028
57666	FBRSL1	fibrosin like 1	0.198337	-0.0467989	0.443474	6.42999	1.70133	0.106301	0.796473	-4.25253
330	BIRC3	baculoviral IAP repeat containing 3	-0.266334	-0.595715	0.0630462	6.55288	-1.70028	0.106501	0.796473	-4.25334
88455	ANKRD13A	ankyrin repeat domain 13A	-0.113163	-0.253131	0.0268048	6.51186	-1.70007	0.106541	0.796473	-4.25392
50488	MINK1	misshapen like kinase 1	-0.206315	-0.46153	0.0489002	7.46797	-1.69987	0.10658	0.796473	-4.2505
647033	PA2G4P4	proliferation-associated 2G4 pseudogene 4	-0.160235	-0.358469	0.0379983	3.86098	-1.6997	0.106612	0.796473	-4.22837
6128	RPL6	ribosomal protein L6	0.167339	-0.0396835	0.374361	8.71674	1.69969	0.106613	0.796473	-4.24219
9252	RPS6KA5	ribosomal protein S6 kinase A5	-0.316724	-0.708905	0.0754578	3.02972	-1.69818	0.106903	0.796473	-4.26162
162239	ZFP1	ZFP1 zinc finger protein	-0.214128	-0.479296	0.0510403	3.45624	-1.69802	0.106934	0.796473	-4.24083
7587	ZNF37A	zinc finger protein 37A	-0.167568	-0.375117	0.0399814	4.68071	-1.6977	0.106996	0.796473	-4.2318
65990	ANTKMT	adenine nucleotide translocase lysine methyltransferase	0.232317	-0.0554991	0.520133	4.25058	1.69729	0.107073	0.796473	-4.22872
54665	RSBN1	round spermatid basic protein 1	-0.131853	-0.295218	0.0315121	5.40952	-1.69716	0.1071	0.796473	-4.24497
152195	NUDT16L2P	nudix hydrolase 16 like 2, pseudogene	0.300963	-0.0720257	0.673951	2.79063	1.69671	0.107185	0.796473	-4.26582
8667	EIF3H	eukaryotic translation initiation factor 3 subunit H	0.123084	-0.02951	0.275679	8.59243	1.69612	0.1073	0.796473	-4.24685
157506	RDH10	retinol dehydrogenase 10	-0.250944	-0.562111	0.0602221	2.60125	-1.6958	0.10736	0.796473	-4.27453
27240	SIT1	signaling threshold regulating transmembrane adaptor 1	-0.125616	-0.281416	0.0301839	5.50671	-1.69539	0.10744	0.796473	-4.24872
5982	RFC2	replication factor C subunit 2	0.134488	-0.0323876	0.301364	4.16839	1.69466	0.107581	0.796473	-4.23048
10591	DNPH1	2'-deoxynucleoside 5'-phosphate N-hydrolase 1	0.265712	-0.0640044	0.595429	3.84801	1.69458	0.107596	0.796473	-4.2313
57496	MRTFB	myocardin related transcription factor B	-0.214477	-0.480653	0.0516991	3.22752	-1.69435	0.10764	0.796473	-4.25127
342909	ZNF284	zinc finger protein 284	-0.406757	-0.911709	0.0981963	1.28565	-1.69385	0.107737	0.796473	-4.36304
25959	KANK2	KN motif and ankyrin repeat domains 2	0.500899	-0.120973	1.12277	0.227868	1.69371	0.107763	0.796473	-4.40348
284013	VMO1	vitelline membrane outer layer 1 homolog	0.738705	-0.178562	1.65597	0.704883	1.69343	0.107818	0.796473	-4.37672
972	CD74	CD74 molecule	0.260432	-0.0629677	0.583832	11.6849	1.69335	0.107834	0.796473	-4.23167
84804	MFSD9	major facilitator superfamily domain containing 9	-0.29493	-0.661193	0.0713322	2.40319	-1.69324	0.107855	0.796473	-4.29947
2322	FLT3	fms related receptor tyrosine kinase 3	0.333421	-0.08074	0.747582	3.17887	1.69284	0.107933	0.796473	-4.25034
80185	TTI2	TELO2 interacting protein 2	-0.316002	-0.708577	0.0765738	2.63784	-1.69261	0.107976	0.796473	-4.28263
9760	TOX	thymocyte selection associated high mobility group box	-0.301961	-0.677399	0.0734769	3.82182	-1.69123	0.108243	0.796473	-4.23648
283234	CCDC88B	coiled-coil domain containing 88B	0.264625	-0.0645285	0.593778	8.24163	1.69053	0.108379	0.796473	-4.25432
7566	ZNF18	zinc finger protein 18	0.138213	-0.0337178	0.310143	4.17442	1.69039	0.108407	0.796473	-4.23484
56889	TM9SF3	transmembrane 9 superfamily member 3	-0.125469	-0.281559	0.0306206	6.99442	-1.69026	0.108432	0.796473	-4.2641
9801	MRPL19	mitochondrial ribosomal protein L19	-0.135761	-0.304674	0.0331513	4.41628	-1.69007	0.108468	0.796473	-4.23612
581	BAX	BCL2 associated X, apoptosis regulator	0.166584	-0.0406797	0.373848	6.79736	1.69006	0.108471	0.796473	-4.26456
79734	KCTD17	potassium channel tetramerization domain containing 17	0.137244	-0.0335876	0.308075	4.37123	1.68934	0.108611	0.796473	-4.23793
163131	ZNF780B	zinc finger protein 780B	-0.154954	-0.347832	0.037923	4.5879	-1.68933	0.108613	0.796473	-4.23815
55120	FANCL	FA complementation group L	-0.225446	-0.50607	0.0551781	3.147	-1.68931	0.108617	0.796473	-4.25483
157680	VPS13B	vacuolar protein sorting 13 homolog B	-0.132074	-0.296534	0.0323855	5.70786	-1.68869	0.108737	0.796473	-4.25943
116064	LRRC58	leucine rich repeat containing 58	-0.155413	-0.348987	0.0381623	4.96212	-1.68822	0.108829	0.796473	-4.24575
27071	DAPP1	dual adaptor of phosphotyrosine and 3-phosphoinositides 1	0.180715	-0.0444248	0.405856	6.59489	1.68785	0.108901	0.796473	-4.26769
54020	SLC37A1	solute carrier family 37 member 1	0.133702	-0.032927	0.30033	4.985	1.68724	0.109019	0.796473	-4.25002
54897	CASZ1	castor zinc finger 1	-0.277057	-0.622347	0.0682339	3.27459	-1.68723	0.109021	0.796473	-4.25073
92255	LMBRD2	LMBR1 domain containing 2	-0.258811	-0.581426	0.0638045	1.9643	-1.6869	0.109086	0.796473	-4.33133
100288486	DDX11L9	DEAD/H-box helicase 11 like 9 (pseudogene)	0.654414	-0.161392	1.47022	3.79348	1.68677	0.109111	0.796473	-4.23846
2537	IFI6	interferon alpha inducible protein 6	0.419557	-0.103831	0.942944	5.76969	1.68562	0.109337	0.796473	-4.26674
51428	DDX41	DEAD-box helicase 41	0.106561	-0.0263865	0.239508	6.31169	1.68542	0.109374	0.796473	-4.27033
5519	PPP2R1B	protein phosphatase 2 scaffold subunit Abeta	-0.146878	-0.330191	0.0364342	4.29287	-1.68483	0.10949	0.796473	-4.24059
549	AUH	AU RNA binding methylglutaconyl-CoA hydratase	-0.187652	-0.421858	0.0465533	3.18607	-1.6848	0.109497	0.796473	-4.25663
84134	TOMM40L	translocase of outer mitochondrial membrane 40 like	0.156876	-0.0389452	0.352698	4.2184	1.68457	0.109542	0.796473	-4.24097
5289	PIK3C3	phosphatidylinositol 3-kinase catalytic subunit type 3	-0.178896	-0.402214	0.0444209	4.62367	-1.6845	0.109556	0.796473	-4.2432
6181	RPLP2	ribosomal protein lateral stalk subunit P2	0.288489	-0.0716369	0.648615	10.6759	1.68448	0.109559	0.796473	-4.24295
23098	SARM1	sterile alpha and TIR motif containing 1	-0.223283	-0.502022	0.0554551	2.89815	-1.68442	0.109571	0.796473	-4.27046
136853	SSC4D	scavenger receptor cysteine rich family member with 4 domains	0.545614	-0.13608	1.22731	-0.505169	1.68301	0.109847	0.796473	-4.45089
374618	TEX9	testis expressed 9	-0.778052	-1.75029	0.194184	-0.228046	-1.68278	0.109892	0.796473	-4.44443
57657	HCN3	hyperpolarization activated cyclic nucleotide gated potassium channel 3	-0.335218	-0.754152	0.083716	1.47049	-1.68257	0.109934	0.796473	-4.3535
283742	FAM98B	family with sequence similarity 98 member B	-0.299973	-0.674897	0.0749519	3.60846	-1.6824	0.109967	0.796473	-4.24831
414919	C8orf82	chromosome 8 open reading frame 82	0.193968	-0.0485423	0.436479	4.07237	1.68186	0.110072	0.796473	-4.24268
5806	PTX3	pentraxin 3	0.347496	-0.087022	0.782015	1.46209	1.68164	0.110116	0.796473	-4.34813
79019	CENPM	centromere protein M	-0.511809	-1.15192	0.128299	0.918447	-1.6813	0.110183	0.796473	-4.38177
1340	COX6B1	cytochrome c oxidase subunit 6B1	0.193051	-0.0484206	0.434522	7.31793	1.68111	0.11022	0.796473	-4.27215
10653	SPINT2	serine peptidase inhibitor, Kunitz type 2	0.180894	-0.0453766	0.407164	6.67398	1.68107	0.110228	0.796473	-4.27519
6653	SORL1	sortilin related receptor 1	-0.175069	-0.394114	0.0439752	8.39359	-1.68062	0.110318	0.796473	-4.26594
54507	ADAMTSL4	ADAMTS like 4	0.42645	-0.107146	0.960046	5.58108	1.68053	0.110335	0.796473	-4.26835
28643	TRAV38-2DV8	T cell receptor alpha variable 38-2/delta variable 8	-0.390928	-0.880208	0.0983512	2.0007	-1.68008	0.110423	0.796473	-4.32907
7791	ZYX	zyxin	0.173864	-0.0437836	0.391512	8.16723	1.67976	0.110487	0.796473	-4.26775
84222	TMEM191A	transmembrane protein 191A (pseudogene)	0.182776	-0.0460376	0.411589	2.59492	1.67969	0.110501	0.796473	-4.28324
165530	CLEC4F	C-type lectin domain family 4 member F	1.56476	-0.39459	3.5241	0.0102671	1.67929	0.110579	0.796473	-4.42239
100129269	LINC01160	long intergenic non-protein coding RNA 1160	0.481257	-0.121397	1.08391	-0.280762	1.67919	0.110599	0.796473	-4.44404
98	ACYP2	acylphosphatase 2	0.230149	-0.0581225	0.51842	2.62187	1.6788	0.110677	0.796473	-4.28271
55969	RAB5IF	RAB5 interacting factor	0.156323	-0.03955	0.352195	6.81263	1.67818	0.110799	0.796473	-4.27788
22927	HABP4	hyaluronan binding protein 4	0.261298	-0.0661696	0.588765	4.6859	1.67787	0.11086	0.796473	-4.25458
2873	GPS1	G protein pathway suppressor 1	0.108933	-0.0275902	0.245457	6.5486	1.67781	0.110871	0.796473	-4.27898
5696	PSMB8	proteasome 20S subunit beta 8	0.167191	-0.0423637	0.376746	4.29339	1.67767	0.1109	0.796473	-4.24832
283870	BRICD5	BRICHOS domain containing 5	0.310221	-0.0787888	0.69923	2.97704	1.67688	0.111057	0.796473	-4.2674
100506707	NA	NA	1.94945	-0.495171	4.39406	3.57468	1.67684	0.111065	0.796473	-4.26113
3055	HCK	HCK proto-oncogene, Src family tyrosine kinase	0.252894	-0.0642387	0.570026	8.06392	1.67683	0.111067	0.796473	-4.2715
9768	PCLAF	PCNA clamp associated factor	-0.603233	-1.35973	0.153266	1.9657	-1.67675	0.111082	0.796473	-4.31736
100505684	NA	NA	-0.421157	-0.949335	0.107021	0.730424	-1.6767	0.111093	0.796473	-4.40652
84364	ARFGAP2	ARF GTPase activating protein 2	0.115865	-0.0294597	0.26119	7.11491	1.6765	0.111131	0.796473	-4.27848
10233	LRRC23	leucine rich repeat containing 23	-0.33187	-0.748209	0.0844689	2.53561	-1.67615	0.111202	0.796473	-4.29825
10287	RGS19	regulator of G protein signaling 19	0.207517	-0.0528396	0.467874	6.43845	1.67601	0.111229	0.796473	-4.28101
55751	TMEM184C	transmembrane protein 184C	-0.164009	-0.369784	0.0417659	3.98762	-1.67597	0.111237	0.796473	-4.24844
10342	TFG	trafficking from ER to golgi regulator	-0.105526	-0.237956	0.0269037	5.35923	-1.67558	0.111314	0.796473	-4.26838
81577	GFOD2	Gfo/Idh/MocA-like oxidoreductase domain containing 2	-0.122121	-0.27541	0.0311693	4.01194	-1.6752	0.11139	0.796473	-4.24874
100506357	NA	NA	-0.309131	-0.697255	0.0789937	0.839254	-1.6748	0.11147	0.796473	-4.39803
57418	WDR18	WD repeat domain 18	0.205001	-0.0524726	0.462474	4.78617	1.67423	0.111583	0.796473	-4.26057
9170	LPAR2	lysophosphatidic acid receptor 2	0.356412	-0.09123	0.804055	6.00451	1.67422	0.111585	0.796473	-4.28197
79723	SUV39H2	SUV39H2 histone lysine methyltransferase	-0.246917	-0.557104	0.0632698	1.9665	-1.67386	0.111657	0.796473	-4.33386
348262	MCRIP1	MAPK regulated corepressor interacting protein 1	0.164608	-0.0422288	0.371446	5.34922	1.67346	0.111737	0.796473	-4.27235
136	ADORA2B	adenosine A2b receptor	0.428327	-0.110135	0.96679	1.36785	1.67267	0.111893	0.796473	-4.36514
724102	SNHG4	small nucleolar RNA host gene 4	-0.487623	-1.10064	0.125397	0.160591	-1.67263	0.111901	0.796473	-4.4392
1514	CTSL	cathepsin L	0.45875	-0.118003	1.0355	4.03725	1.67254	0.111919	0.796473	-4.2516
221496	LEMD2	LEM domain nuclear envelope protein 2	0.112759	-0.0290386	0.254557	6.34908	1.67214	0.111999	0.796473	-4.28533
100505503	NA	NA	0.257459	-0.0663115	0.581229	8.66137	1.6721	0.112008	0.796473	-4.272
100507238	NA	NA	0.348324	-0.089874	0.786522	1.18882	1.67149	0.112129	0.796473	-4.37461
256949	KANK3	KN motif and ankyrin repeat domains 3	0.309378	-0.0798366	0.698593	2.67502	1.67144	0.112139	0.796473	-4.28741
80003	PCNX2	pecanex 2	-0.273159	-0.61682	0.0705023	4.30136	-1.67138	0.112151	0.796473	-4.25285
114787	GPRIN1	G protein regulated inducer of neurite outgrowth 1	-0.705735	-1.59372	0.18225	0.287488	-1.67119	0.112188	0.796473	-4.4256
57537	SORCS2	sortilin related VPS10 domain containing receptor 2	0.449222	-0.116032	1.01448	-0.0650464	1.67112	0.112202	0.796473	-4.42863
150678	COPS9	COP9 signalosome subunit 9	0.253461	-0.0654762	0.572399	5.57689	1.67108	0.112211	0.796473	-4.27929
80705	TSGA10	testis specific 10	-0.361929	-0.817382	0.0935239	1.72569	-1.67098	0.112231	0.796473	-4.34292
6224	RPS20	ribosomal protein S20	0.218641	-0.0565144	0.493796	10.4709	1.67088	0.112252	0.796473	-4.25824
10146	G3BP1	G3BP stress granule assembly factor 1	-0.172145	-0.388828	0.0445376	5.97847	-1.67056	0.112315	0.796473	-4.2834
5286	PIK3C2A	phosphatidylinositol-4-phosphate 3-kinase catalytic subunit type 2 alpha	-0.159488	-0.360324	0.0413479	4.76627	-1.66985	0.112457	0.796473	-4.26096
64319	FBRS	fibrosin	0.108118	-0.0280312	0.244267	7.16582	1.66984	0.11246	0.796473	-4.28563
56929	FEM1C	fem-1 homolog C	-0.148483	-0.3355	0.038534	4.23881	-1.6695	0.112527	0.796473	-4.25471
402483	LINC01000	long intergenic non-protein coding RNA 1000	-0.340529	-0.769451	0.0883937	6.54276	-1.66942	0.112543	0.796473	-4.28821
5879	RAC1	Rac family small GTPase 1	0.142294	-0.0369713	0.32156	6.96849	1.6691	0.112608	0.796473	-4.28742
55809	TRERF1	transcriptional regulating factor 1	-0.158709	-0.358657	0.0412388	5.75751	-1.66908	0.112612	0.796473	-4.28259
10762	NUP50	nucleoporin 50	-0.122258	-0.276284	0.0317686	6.81984	-1.66906	0.112615	0.796473	-4.28835
146909	KIF18B	kinesin family member 18B	-0.73235	-1.65504	0.190345	-0.121533	-1.66898	0.112631	0.796473	-4.4378
904	CCNT1	cyclin T1	-0.467638	-1.05693	0.121652	2.09303	-1.66867	0.112693	0.796473	-4.33133
57117	INTS12	integrator complex subunit 12	0.12701	-0.0330441	0.287065	3.97338	1.66864	0.1127	0.796473	-4.25486
9774	BCLAF1	BCL2 associated transcription factor 1	-0.116283	-0.262826	0.0302604	7.42829	-1.66856	0.112717	0.796473	-4.28609
83541	FAM110A	family with sequence similarity 110 member A	0.159879	-0.0416232	0.361381	5.91513	1.66841	0.112746	0.796473	-4.28723
254428	SLC41A1	solute carrier family 41 member 1	-0.205035	-0.46347	0.0534007	4.81178	-1.66827	0.112774	0.796473	-4.26453
5598	MAPK7	mitogen-activated protein kinase 7	0.131731	-0.0343139	0.297776	5.17134	1.66822	0.112784	0.796473	-4.2743
79005	SCNM1	sodium channel modifier 1	0.144862	-0.037782	0.327506	5.91576	1.66778	0.112872	0.796473	-4.28777
1892	ECHS1	enoyl-CoA hydratase, short chain 1	0.146099	-0.0381066	0.330304	5.54416	1.66777	0.112875	0.796473	-4.28158
8833	GMPS	guanine monophosphate synthase	-0.153631	-0.34741	0.0401474	5.17438	-1.66711	0.113007	0.796473	-4.2728
163486	DENND1B	DENN domain containing 1B	-0.430996	-0.974693	0.112701	0.298199	-1.66689	0.113051	0.796473	-4.42683
50854	SNHG32	small nucleolar RNA host gene 32	0.212964	-0.0557624	0.481691	3.76393	1.66643	0.113144	0.796473	-4.25783
93974	ATP5IF1	ATP synthase inhibitory factor subunit 1	0.166218	-0.0435903	0.376027	5.89261	1.66589	0.113253	0.796473	-4.28947
4082	MARCKS	myristoylated alanine rich protein kinase C substrate	0.315883	-0.0828431	0.714609	6.32534	1.66588	0.113256	0.796473	-4.29213
5338	PLD2	phospholipase D2	0.157439	-0.0413152	0.356193	5.15351	1.66566	0.113299	0.796473	-4.27609
23076	RRP1B	ribosomal RNA processing 1B	-0.121586	-0.275111	0.0319389	5.98527	-1.66531	0.113369	0.796473	-4.28977
533	ATP6V0B	ATPase H+ transporting V0 subunit b	0.220829	-0.0580294	0.499688	7.53383	1.66519	0.113394	0.796473	-4.28821
10044	SH2D3C	SH2 domain containing 3C	0.126204	-0.0331721	0.28558	6.60753	1.6651	0.113412	0.796473	-4.29313
28628	TRBJ2-2	T cell receptor beta joining 2-2	0.365155	-0.0960048	0.826314	0.611147	1.66501	0.113431	0.796473	-4.40593
11103	KRR1	KRR1 small subunit processome component homolog	-0.135371	-0.306401	0.0356597	3.99874	-1.66434	0.113565	0.796714	-4.25881
6168	RPL37A	ribosomal protein L37a	0.207853	-0.0548111	0.470517	10.281	1.66397	0.113639	0.796714	-4.26646
55023	PHIP	pleckstrin homology domain interacting protein	-0.125047	-0.283071	0.0329775	6.2052	-1.66395	0.113645	0.796714	-4.29329
7741	ZSCAN26	zinc finger and SCAN domain containing 26	-0.206824	-0.46835	0.0547015	4.10474	-1.66294	0.113848	0.797715	-4.26024
64005	MYO1G	myosin IG	0.12564	-0.0333181	0.284598	8.32651	1.66202	0.114035	0.798606	-4.28555
8693	GALNT4	polypeptide N-acetylgalactosaminyltransferase 4	-0.234307	-0.530835	0.0622217	3.61979	-1.66153	0.114134	0.798875	-4.26585
23195	MDN1	midasin AAA ATPase 1	-0.229128	-0.519327	0.0610711	6.07511	-1.66025	0.114395	0.799914	-4.29557
9320	TRIP12	thyroid hormone receptor interactor 12	-0.115904	-0.262706	0.030898	7.01286	-1.66019	0.114407	0.799914	-4.29753
414918	DENND6B	DENN domain containing 6B	0.231629	-0.0618007	0.525059	3.8949	1.65989	0.114467	0.799914	-4.26293
84536	LINC01547	long intergenic non-protein coding RNA 1547	0.354341	-0.0946155	0.803298	2.62545	1.65962	0.114523	0.799914	-4.29419
440354	SMG1P2	SMG1 pseudogene 2	-0.152008	-0.344697	0.0406802	4.23089	-1.65883	0.114683	0.79997	-4.2649
3047	HBG1	hemoglobin subunit gamma 1	-2.85115	-6.46631	0.764008	0.143309	-1.65838	0.114775	0.79997	-4.46582
23379	ICE1	interactor of little elongation complex ELL subunit 1	-0.125323	-0.284255	0.0336088	5.80115	-1.6581	0.114832	0.79997	-4.2947
6604	SMARCD3	SWI/SNF related BAF chromatin remodeling complex subunit D3	0.223218	-0.0598863	0.506322	5.84397	1.65796	0.114861	0.79997	-4.29789
91937	TIMD4	T cell immunoglobulin and mucin domain containing 4	-0.560916	-1.27233	0.150501	-0.60903	-1.65792	0.114868	0.79997	-4.46745
22973	LAMB2P1	laminin subunit beta 2 pseudogene 1	0.389237	-0.104536	0.88301	1.38344	1.65759	0.114935	0.79997	-4.36863
3663	IRF5	interferon regulatory factor 5	0.268144	-0.0720375	0.608326	6.59002	1.65748	0.114959	0.79997	-4.30159
729873	TBC1D3	TBC1 domain family member 3	-1.66322	-3.77434	0.447901	3.18959	-1.65664	0.115131	0.79997	-4.30136
10555	AGPAT2	1-acylglycerol-3-phosphate O-acyltransferase 2	0.202407	-0.0545147	0.459328	5.14589	1.65659	0.11514	0.79997	-4.28564
23625	FAM89B	family with sequence similarity 89 member B	0.178856	-0.0481746	0.405888	6.67649	1.65657	0.115144	0.79997	-4.30236
8814	CDKL1	cyclin dependent kinase like 1	-0.263574	-0.598229	0.071082	2.59315	-1.65613	0.115234	0.79997	-4.3047
645644	FLJ42627	uncharacterized LOC645644	0.252897	-0.0682213	0.574015	3.62118	1.65604	0.115254	0.79997	-4.26791
100507280	NA	NA	0.255209	-0.0689047	0.579322	4.11772	1.65573	0.115317	0.799986	-4.26837
729440	CCDC61	coiled-coil domain containing 61	0.154174	-0.0417009	0.350048	4.29754	1.6551	0.115446	0.80024	-4.27034
80019	UBTD1	ubiquitin domain containing 1	0.279674	-0.0756751	0.635024	2.69308	1.65496	0.115474	0.80024	-4.29794
100507423	MKNK1-AS1	MKNK1 antisense RNA 1	-0.655108	-1.48777	0.177552	-0.745617	-1.65438	0.115592	0.80039	-4.47233
89857	KLHL6	kelch like family member 6	-0.157108	-0.356811	0.0425947	6.04703	-1.65427	0.115616	0.80039	-4.30208
23224	SYNE2	spectrin repeat containing nuclear envelope protein 2	-0.290667	-0.660241	0.0789077	7.55761	-1.65381	0.115711	0.80039	-4.30131
432	ASGR1	asialoglycoprotein receptor 1	0.38134	-0.103559	0.86624	5.05827	1.65368	0.115736	0.80039	-4.28693
23505	TMEM131	transmembrane protein 131	-0.144971	-0.329546	0.0396032	6.04829	-1.65159	0.116167	0.802668	-4.30511
92840	REEP6	receptor accessory protein 6	0.314094	-0.0858271	0.714015	1.67274	1.65149	0.116187	0.802668	-4.36
56834	GPR137	G protein-coupled receptor 137	0.14546	-0.0397961	0.330716	4.32074	1.65106	0.116276	0.802869	-4.275
26472	PPP1R14B	protein phosphatase 1 regulatory inhibitor subunit 14B	0.253729	-0.0695333	0.576992	4.12604	1.65046	0.116399	0.803295	-4.27267
7760	ZNF213	zinc finger protein 213	-0.232803	-0.529512	0.0639056	3.63707	-1.64987	0.116521	0.803406	-4.27461
3708	ITPR1	inositol 1,4,5-trisphosphate receptor type 1	-0.186319	-0.423816	0.0511777	5.30773	-1.64965	0.116568	0.803406	-4.29284
9212	AURKB	aurora kinase B	-0.476313	-1.08351	0.130883	1.82939	-1.64951	0.116596	0.803406	-4.34044
54555	DDX49	DEAD-box helicase 49	0.110176	-0.0303153	0.250667	4.94732	1.64903	0.116695	0.803494	-4.28837
283970	PDXDC2P-NPIPB14P	PDXDC2P-NPIPB14P readthrough, transcribed pseudogene	-0.266145	-0.605557	0.0732659	5.05008	-1.64886	0.11673	0.803494	-4.29002
55975	KLHL7	kelch like family member 7	-0.169811	-0.386448	0.0468256	4.06522	-1.64826	0.116855	0.803782	-4.27365
51303	FKBP11	FKBP prolyl isomerase 11	-0.260829	-0.593619	0.0719612	5.41916	-1.64807	0.116893	0.803782	-4.29967
5144	PDE4D	phosphodiesterase 4D	-0.404431	-0.920736	0.111875	4.92611	-1.64713	0.117088	0.804305	-4.28814
3601	IL15RA	interleukin 15 receptor subunit alpha	-0.323912	-0.737429	0.0896043	3.04852	-1.64712	0.11709	0.804305	-4.29133
56993	TOMM22	translocase of outer mitochondrial membrane 22	0.112195	-0.0311696	0.255559	5.79962	1.64559	0.117407	0.804938	-4.30976
857	CAV1	caveolin 1	-0.618146	-1.40824	0.171951	-0.284835	-1.64513	0.117503	0.804938	-4.45995
84727	SPSB2	splA/ryanodine receptor domain and SOCS box containing 2	-0.30658	-0.698544	0.0853834	3.73055	-1.64471	0.117591	0.804938	-4.27845
100037417	DDTL	D-dopachrome tautomerase like	0.185076	-0.051566	0.421718	4.87116	1.64456	0.117623	0.804938	-4.29281
5868	RAB5A	RAB5A, member RAS oncogene family	-0.144263	-0.32892	0.0403934	5.18143	-1.64279	0.117991	0.804938	-4.2989
55187	VPS13D	vacuolar protein sorting 13 homolog D	-0.096207	-0.219386	0.0269721	6.48235	-1.64233	0.118087	0.804938	-4.3184
10772	SRSF10	serine and arginine rich splicing factor 10	-0.172526	-0.393421	0.0483694	5.25134	-1.64232	0.118088	0.804938	-4.30055
6942	TCF20	transcription factor 20	-0.118554	-0.270347	0.033239	6.09363	-1.64231	0.118091	0.804938	-4.31638
79677	SMC6	structural maintenance of chromosomes 6	-0.136378	-0.311044	0.038288	5.13451	-1.64183	0.118192	0.804938	-4.29905
643988	FNDC10	fibronectin type III domain containing 10	0.280797	-0.0788729	0.640467	3.21925	1.64165	0.11823	0.804938	-4.28706
4063	LY9	lymphocyte antigen 9	-0.159469	-0.363788	0.0448493	6.1456	-1.64119	0.118324	0.804938	-4.31769
9652	SKIC3	SKI3 subunit of superkiller complex	-0.147079	-0.335555	0.041398	5.90974	-1.6409	0.118385	0.804938	-4.31518
64062	RBM26	RNA binding motif protein 26	-0.13256	-0.302448	0.0373283	5.63623	-1.64074	0.118419	0.804938	-4.31075
129303	TMEM150A	transmembrane protein 150A	0.155452	-0.0437799	0.354683	3.88826	1.6407	0.118429	0.804938	-4.2803
847	CAT	catalase	-0.267267	-0.609843	0.0753094	6.54042	-1.64051	0.118468	0.804938	-4.32033
100272216	NA	NA	-0.650657	-1.48472	0.183401	3.23561	-1.64039	0.118493	0.804938	-4.2933
8740	TNFSF14	TNF superfamily member 14	-0.440114	-1.00435	0.124126	3.28132	-1.64018	0.118536	0.804938	-4.29137
9139	CBFA2T2	CBFA2/RUNX1 partner transcriptional co-repressor 2	-0.176016	-0.401755	0.0497229	5.48085	-1.6396	0.118659	0.804938	-4.3096
149076	ZNF362	zinc finger protein 362	0.129192	-0.0365188	0.294903	5.15071	1.63937	0.118707	0.804938	-4.30381
1777	DNASE2	deoxyribonuclease 2, lysosomal	0.180504	-0.0510319	0.412041	5.34483	1.6393	0.11872	0.804938	-4.30859
30849	PIK3R4	phosphoinositide-3-kinase regulatory subunit 4	-0.149596	-0.341593	0.042401	4.85397	-1.63839	0.118913	0.804938	-4.29459
9202	ZMYM4	zinc finger MYM-type containing 4	-0.126111	-0.287967	0.0357447	5.39649	-1.63838	0.118913	0.804938	-4.30881
80148	SLC66A2	solute carrier family 66 member 2	0.166418	-0.0471735	0.380009	6.07391	1.63835	0.118921	0.804938	-4.32144
55904	KMT2E	lysine methyltransferase 2E (inactive)	-0.138938	-0.317337	0.0394606	7.05336	-1.63765	0.119068	0.804938	-4.32241
220213	OTUD1	OTU deubiquitinase 1	0.185607	-0.052728	0.423941	4.70983	1.63756	0.119087	0.804938	-4.29475
84236	RHBDD1	rhomboid domain containing 1	-0.116686	-0.266529	0.0331581	4.92489	-1.63746	0.119109	0.804938	-4.29893
57509	MTUS1	microtubule associated scaffold protein 1	-0.607749	-1.38836	0.172861	2.55613	-1.63712	0.119179	0.804938	-4.3248
9853	RUSC2	RUN and SH3 domain containing 2	0.329475	-0.0937487	0.752698	3.86961	1.63698	0.119209	0.804938	-4.28386
5383	PMS2P5	PMS1 homolog 2, mismatch repair system component pseudogene 5	0.240422	-0.0684264	0.549271	2.02968	1.63689	0.119228	0.804938	-4.34241
150967	LINC01963	long intergenic non-protein coding RNA 1963	-0.57907	-1.32331	0.165172	0.564997	-1.63609	0.119396	0.804938	-4.43568
1119	CHKA	choline kinase alpha	0.249384	-0.0711832	0.569951	5.05623	1.63584	0.11945	0.804938	-4.30696
4216	MAP3K4	mitogen-activated protein kinase kinase kinase 4	-0.128619	-0.294012	0.0367751	5.48213	-1.63522	0.11958	0.804938	-4.31432
692088	SNORD50B	small nucleolar RNA, C/D box 50B	0.503324	-0.14392	1.15057	-0.00934049	1.6352	0.119585	0.804938	-4.43924
93109	TMEM44	transmembrane protein 44	-0.252139	-0.576414	0.0721361	1.34296	-1.635	0.119627	0.804938	-4.37439
3419	IDH3A	isocitrate dehydrogenase (NAD(+)) 3 catalytic subunit alpha	0.128938	-0.0368979	0.294774	5.54897	1.63491	0.119646	0.804938	-4.31653
9821	RB1CC1	RB1 inducible coiled-coil 1	-0.159292	-0.364244	0.0456597	5.78235	-1.63431	0.119773	0.804938	-4.3203
6164	RPL34	ribosomal protein L34	0.211335	-0.060602	0.483271	9.75549	1.63416	0.119804	0.804938	-4.30237
25885	POLR1A	RNA polymerase I subunit A	-0.205408	-0.469759	0.0589437	3.59238	-1.6339	0.119858	0.804938	-4.289
3493	IGHA1	immunoglobulin heavy constant alpha 1	-0.858933	-1.96443	0.246562	8.56575	-1.63378	0.119884	0.804938	-4.31407
91355	LRP5L	LDL receptor related protein 5 like (pseudogene)	0.351465	-0.100894	0.803825	3.4827	1.63377	0.119887	0.804938	-4.28822
54458	PRR13	proline rich 13	0.139329	-0.039999	0.318656	7.39249	1.63374	0.119892	0.804938	-4.32382
840	CASP7	caspase 7	-0.255196	-0.583763	0.0733714	4.70812	-1.6332	0.120006	0.804938	-4.29853
6018	RLF	RLF zinc finger	-0.136594	-0.312485	0.0392967	5.05206	-1.63298	0.120054	0.804938	-4.30691
9537	TP53I11	tumor protein p53 inducible protein 11	0.329913	-0.0949665	0.754792	4.37736	1.63277	0.120099	0.804938	-4.29198
7311	UBA52	ubiquitin A-52 residue ribosomal protein fusion product 1	0.166397	-0.0479011	0.380696	9.72606	1.63274	0.120104	0.804938	-4.30431
6891	TAP2	transporter 2, ATP binding cassette subfamily B member	-0.27154	-0.621253	0.0781729	4.90173	-1.63273	0.120108	0.804938	-4.3016
6566	SLC16A1	solute carrier family 16 member 1	-0.233971	-0.535455	0.067512	3.79895	-1.63189	0.120285	0.804938	-4.28862
63967	CLSPN	claspin	-0.451335	-1.03296	0.130285	0.863951	-1.63174	0.120317	0.804938	-4.40496
914	CD2	CD2 molecule	-0.170634	-0.390559	0.0492901	7.75867	-1.63149	0.12037	0.804938	-4.32415
9755	TBKBP1	TBK1 binding protein 1	-0.379672	-0.869174	0.109831	4.65171	-1.63096	0.120482	0.804938	-4.29846
22853	LMTK2	lemur tyrosine kinase 2	-0.130025	-0.297687	0.0376364	5.05813	-1.63074	0.120529	0.804938	-4.30824
5188	GATB	glutamyl-tRNA amidotransferase subunit B	0.207683	-0.0601592	0.475525	3.51549	1.63047	0.120586	0.804938	-4.29156
10225	CD96	CD96 molecule	-0.197919	-0.45322	0.0573825	6.79919	-1.63014	0.120657	0.804938	-4.33162
54549	SDK2	sidekick cell adhesion molecule 2	0.367815	-0.107047	0.842678	2.70417	1.62875	0.120953	0.804938	-4.32183
2730	GCLM	glutamate-cysteine ligase modifier subunit	-0.292965	-0.67121	0.0852789	3.27779	-1.62868	0.120968	0.804938	-4.29917
57677	ZFP14	ZFP14 zinc finger protein	-0.171426	-0.392797	0.0499446	3.73021	-1.62835	0.121038	0.804938	-4.29181
26088	GGA1	golgi associated, gamma adaptin ear containing, ARF binding protein 1	0.166268	-0.0484445	0.380981	6.40609	1.62833	0.121042	0.804938	-4.33394
54502	RBM47	RNA binding motif protein 47	0.315209	-0.0920423	0.72246	4.81606	1.62752	0.121214	0.804938	-4.30834
28969	BZW2	basic leucine zipper and W2 domains 2	0.121202	-0.0353965	0.277801	5.02502	1.62747	0.121225	0.804938	-4.3119
93185	IGSF8	immunoglobulin superfamily member 8	0.206212	-0.0602582	0.472683	5.68139	1.62726	0.121271	0.804938	-4.32862
100506079	NA	NA	-0.359958	-0.825138	0.105222	1.72815	-1.62713	0.121298	0.804938	-4.37026
10445	MCRS1	microspherule protein 1	0.0866605	-0.0253468	0.198668	6.26903	1.62692	0.121343	0.804938	-4.33522
84269	CHCHD5	coiled-coil-helix-coiled-coil-helix domain containing 5	0.196159	-0.0574267	0.449744	3.91996	1.62658	0.121417	0.804938	-4.29355
10464	PIBF1	progesterone immunomodulatory binding factor 1	-0.151362	-0.347084	0.0443611	3.59735	-1.62617	0.121504	0.804938	-4.2949
56034	PDGFC	platelet derived growth factor C	0.412345	-0.120859	0.945549	2.75607	1.62614	0.121509	0.804938	-4.31612
[truncated: 11,280 more rows]

## Sheet: Table S4
Supplementary Table S4: Gene ontology results.
Gene ontology results for upregulated genes (molecular function)
ID	Description	GeneRatio	BgRatio	RichFactor	FoldEnrichment	zScore	pvalue	p.adjust	qvalue	geneID	Count
GO:0003735	structural constituent of ribosome	12/291	175/18639	0.0685714	4.39211	5.67776	2.04114e-05	0.0121652	0.0115808	RPL23/MRPL11/RPL18A/RPL22L1/RPS12/RPS28/RPL27/FAU/MRPL28/MRPS12/RPS23/RPL21	12
Gene ontology results for downregulated genes (molecular function)
ID	Description	GeneRatio	BgRatio	RichFactor	FoldEnrichment	zScore	pvalue	p.adjust	qvalue	geneID	Count
GO:0106310	protein serine kinase activity	23/412	361/18639	0.0637119	2.88235	5.42974	6.06876e-06	0.00455764	0.00388401	PLK4/CSNK2A3/MAPK6/TNIK/CIT/PIK3CA/MASTL/AURKA/CDK12/PRKAA1/MAP3K9/PIKFYVE/EIF2AK3/BUB1B/CDK1/LATS1/SMG1/CDK13/PRKD3/NEK4/TAOK1/CDK17/STK4	23
GO:0019787	ubiquitin-like protein transferase activity	26/412	479/18639	0.0542797	2.45563	4.85235	2.59663e-05	0.00975035	0.00830922	LNX1/HECTD4/ARIH1/UBE2H/UFL1/LTN1/TRIM56/RNF115/CNOT4/RSPRY1/TRIM59/UHRF1/ANKIB1/RNF111/BIRC6/HLTF/HERC3/RANBP2/RFFL/KLHL20/TRIM33/TRIM23/BARD1/PIAS2/MYCBP2/FBXL3	26
GO:0016755	aminoacyltransferase activity	26/412	496/18639	0.0524194	2.37147	4.65438	4.66734e-05	0.0104435	0.00889991	LNX1/HECTD4/ARIH1/UBE2H/UFL1/LTN1/TRIM56/RNF115/CNOT4/RSPRY1/TRIM59/UHRF1/ANKIB1/RNF111/BIRC6/HLTF/HERC3/RANBP2/RFFL/KLHL20/TRIM33/TRIM23/BARD1/PIAS2/MYCBP2/FBXL3	26
GO:0016887	ATP hydrolysis activity	23/412	417/18639	0.0551559	2.49527	4.6428	5.942e-05	0.0104435	0.00889991	BLM/HSPA13/ATAD2/ATF7IP/ATAD1/RECQL/DHX33/POLQ/SMARCAD1/ABCD2/DHX15/ATP8A1/SMC3/DDX5/KIF23/KIF14/KIF18A/SMC4/RAD54L2/LONP2/KIF20B/DDX46/KIF3A	23
GO:0004674	protein serine/threonine kinase activity	23/412	433/18639	0.0531178	2.40306	4.44125	0.000104619	0.0104435	0.00889991	PLK4/CSNK2A3/MAPK6/TNIK/CIT/PIK3CA/MASTL/AURKA/CDK12/PRKAA1/MAP3K9/PIKFYVE/EIF2AK3/BUB1B/CDK1/LATS1/SMG1/CDK13/PRKD3/NEK4/TAOK1/CDK17/STK4	23
GO:0004842	ubiquitin-protein transferase activity	23/412	449/18639	0.0512249	2.31743	4.2484	0.000178226	0.0104435	0.00889991	LNX1/HECTD4/ARIH1/UBE2H/LTN1/TRIM56/RNF115/CNOT4/RSPRY1/TRIM59/UHRF1/ANKIB1/RNF111/BIRC6/HLTF/HERC3/RFFL/KLHL20/TRIM33/TRIM23/BARD1/MYCBP2/FBXL3	23
GO:0008094	ATP-dependent activity, acting on DNA	14/412	210/18639	0.0666667	3.01602	4.41717	0.000251715	0.0104435	0.00889991	BLM/ATAD2/RECQL/DHX33/POLQ/SMARCAD1/MRE11/DHX15/DDX5/BPTF/HLTF/MSH6/RAD54L2/DDX46	14
GO:0140034	methylation-dependent protein binding	8/412	76/18639	0.105263	4.76214	4.94092	0.000270166	0.0104435	0.00889991	UHRF1/KDM4A/NCAPD3/BPTF/SUZ12/MSH6/PHF20L1/MPHOSPH8	8
GO:0004694	eukaryotic translation initiation factor 2alpha kinase activity	15/412	243/18639	0.0617284	2.79261	4.22881	0.000351082	0.0104435	0.00889991	CSNK2A3/TNIK/CIT/PIK3CA/MASTL/AURKA/PRKAA1/PIKFYVE/EIF2AK3/BUB1B/LATS1/SMG1/NEK4/TAOK1/STK4	15
GO:0004676	3-phosphoinositide-dependent protein kinase activity	15/412	245/18639	0.0612245	2.76981	4.1924	0.00038291	0.0104435	0.00889991	CSNK2A3/TNIK/CIT/PIK3CA/MASTL/AURKA/PRKAA1/PIKFYVE/EIF2AK3/BUB1B/LATS1/SMG1/NEK4/TAOK1/STK4	15
GO:0004711	ribosomal protein S6 kinase activity	15/412	245/18639	0.0612245	2.76981	4.1924	0.00038291	0.0104435	0.00889991	CSNK2A3/TNIK/CIT/PIK3CA/MASTL/AURKA/PRKAA1/PIKFYVE/EIF2AK3/BUB1B/LATS1/SMG1/NEK4/TAOK1/STK4	15
GO:0035175	histone H3S10 kinase activity	15/412	245/18639	0.0612245	2.76981	4.1924	0.00038291	0.0104435	0.00889991	CSNK2A3/TNIK/CIT/PIK3CA/MASTL/AURKA/PRKAA1/PIKFYVE/EIF2AK3/BUB1B/LATS1/SMG1/NEK4/TAOK1/STK4	15
GO:0035979	histone H2AXS139 kinase activity	15/412	245/18639	0.0612245	2.76981	4.1924	0.00038291	0.0104435	0.00889991	CSNK2A3/TNIK/CIT/PIK3CA/MASTL/AURKA/PRKAA1/PIKFYVE/EIF2AK3/BUB1B/LATS1/SMG1/NEK4/TAOK1/STK4	15
GO:0044022	histone H3S28 kinase activity	15/412	245/18639	0.0612245	2.76981	4.1924	0.00038291	0.0104435	0.00889991	CSNK2A3/TNIK/CIT/PIK3CA/MASTL/AURKA/PRKAA1/PIKFYVE/EIF2AK3/BUB1B/LATS1/SMG1/NEK4/TAOK1/STK4	15
GO:0044023	histone H4S1 kinase activity	15/412	245/18639	0.0612245	2.76981	4.1924	0.00038291	0.0104435	0.00889991	CSNK2A3/TNIK/CIT/PIK3CA/MASTL/AURKA/PRKAA1/PIKFYVE/EIF2AK3/BUB1B/LATS1/SMG1/NEK4/TAOK1/STK4	15
GO:0044024	histone H2AS1 kinase activity	15/412	245/18639	0.0612245	2.76981	4.1924	0.00038291	0.0104435	0.00889991	CSNK2A3/TNIK/CIT/PIK3CA/MASTL/AURKA/PRKAA1/PIKFYVE/EIF2AK3/BUB1B/LATS1/SMG1/NEK4/TAOK1/STK4	15
GO:0044025	histone H2BS14 kinase activity	15/412	245/18639	0.0612245	2.76981	4.1924	0.00038291	0.0104435	0.00889991	CSNK2A3/TNIK/CIT/PIK3CA/MASTL/AURKA/PRKAA1/PIKFYVE/EIF2AK3/BUB1B/LATS1/SMG1/NEK4/TAOK1/STK4	15
GO:0072354	histone H3T3 kinase activity	15/412	245/18639	0.0612245	2.76981	4.1924	0.00038291	0.0104435	0.00889991	CSNK2A3/TNIK/CIT/PIK3CA/MASTL/AURKA/PRKAA1/PIKFYVE/EIF2AK3/BUB1B/LATS1/SMG1/NEK4/TAOK1/STK4	15
GO:0072371	histone H2AS121 kinase activity	15/412	245/18639	0.0612245	2.76981	4.1924	0.00038291	0.0104435	0.00889991	CSNK2A3/TNIK/CIT/PIK3CA/MASTL/AURKA/PRKAA1/PIKFYVE/EIF2AK3/BUB1B/LATS1/SMG1/NEK4/TAOK1/STK4	15
GO:0072518	Rho-dependent protein serine/threonine kinase activity	15/412	245/18639	0.0612245	2.76981	4.1924	0.00038291	0.0104435	0.00889991	CSNK2A3/TNIK/CIT/PIK3CA/MASTL/AURKA/PRKAA1/PIKFYVE/EIF2AK3/BUB1B/LATS1/SMG1/NEK4/TAOK1/STK4	15
GO:0140823	histone H2BS36 kinase activity	15/412	245/18639	0.0612245	2.76981	4.1924	0.00038291	0.0104435	0.00889991	CSNK2A3/TNIK/CIT/PIK3CA/MASTL/AURKA/PRKAA1/PIKFYVE/EIF2AK3/BUB1B/LATS1/SMG1/NEK4/TAOK1/STK4	15
GO:0140855	histone H3S57 kinase activity	15/412	245/18639	0.0612245	2.76981	4.1924	0.00038291	0.0104435	0.00889991	CSNK2A3/TNIK/CIT/PIK3CA/MASTL/AURKA/PRKAA1/PIKFYVE/EIF2AK3/BUB1B/LATS1/SMG1/NEK4/TAOK1/STK4	15
GO:0140995	histone H2A kinase activity	15/412	245/18639	0.0612245	2.76981	4.1924	0.00038291	0.0104435	0.00889991	CSNK2A3/TNIK/CIT/PIK3CA/MASTL/AURKA/PRKAA1/PIKFYVE/EIF2AK3/BUB1B/LATS1/SMG1/NEK4/TAOK1/STK4	15
GO:0140997	histone H4 kinase activity	15/412	245/18639	0.0612245	2.76981	4.1924	0.00038291	0.0104435	0.00889991	CSNK2A3/TNIK/CIT/PIK3CA/MASTL/AURKA/PRKAA1/PIKFYVE/EIF2AK3/BUB1B/LATS1/SMG1/NEK4/TAOK1/STK4	15
GO:0140998	histone H2B kinase activity	15/412	245/18639	0.0612245	2.76981	4.1924	0.00038291	0.0104435	0.00889991	CSNK2A3/TNIK/CIT/PIK3CA/MASTL/AURKA/PRKAA1/PIKFYVE/EIF2AK3/BUB1B/LATS1/SMG1/NEK4/TAOK1/STK4	15
GO:1990244	histone H2AT120 kinase activity	15/412	245/18639	0.0612245	2.76981	4.1924	0.00038291	0.0104435	0.00889991	CSNK2A3/TNIK/CIT/PIK3CA/MASTL/AURKA/PRKAA1/PIKFYVE/EIF2AK3/BUB1B/LATS1/SMG1/NEK4/TAOK1/STK4	15
GO:0004677	DNA-dependent protein kinase activity	15/412	246/18639	0.0609756	2.75855	4.17434	0.000399732	0.0104435	0.00889991	CSNK2A3/TNIK/CIT/PIK3CA/MASTL/AURKA/PRKAA1/PIKFYVE/EIF2AK3/BUB1B/LATS1/SMG1/NEK4/TAOK1/STK4	15
GO:0140857	histone H3T45 kinase activity	15/412	246/18639	0.0609756	2.75855	4.17434	0.000399732	0.0104435	0.00889991	CSNK2A3/TNIK/CIT/PIK3CA/MASTL/AURKA/PRKAA1/PIKFYVE/EIF2AK3/BUB1B/LATS1/SMG1/NEK4/TAOK1/STK4	15
GO:0035402	histone H3T11 kinase activity	15/412	247/18639	0.0607287	2.74739	4.15636	0.000417183	0.0104435	0.00889991	CSNK2A3/TNIK/CIT/PIK3CA/MASTL/AURKA/PRKAA1/PIKFYVE/EIF2AK3/BUB1B/LATS1/SMG1/NEK4/TAOK1/STK4	15
GO:0035403	histone H3T6 kinase activity	15/412	247/18639	0.0607287	2.74739	4.15636	0.000417183	0.0104435	0.00889991	CSNK2A3/TNIK/CIT/PIK3CA/MASTL/AURKA/PRKAA1/PIKFYVE/EIF2AK3/BUB1B/LATS1/SMG1/NEK4/TAOK1/STK4	15
GO:0004679	AMP-activated protein kinase activity	15/412	248/18639	0.0604839	2.73631	4.13848	0.000435285	0.0105451	0.00898652	CSNK2A3/TNIK/CIT/PIK3CA/MASTL/AURKA/PRKAA1/PIKFYVE/EIF2AK3/BUB1B/LATS1/SMG1/NEK4/TAOK1/STK4	15
GO:0008017	microtubule binding	16/412	276/18639	0.057971	2.62263	4.08312	0.000452923	0.0106295	0.00905846	JMY/CLASP2/GTSE1/RACGAP1/CKAP5/PRC1/NDC80/CLASP1/TOGARAM1/KIF23/NUSAP1/KIF14/KIF18A/FAM161A/KIF20B/KIF3A	16
GO:0004386	helicase activity	11/412	155/18639	0.0709677	3.2106	4.15498	0.000676973	0.0154063	0.0131292	BLM/RECQL/DHX33/POLQ/SMARCAD1/MRE11/DHX15/DDX5/HLTF/RAD54L2/DDX46	11
GO:0008574	plus-end-directed microtubule motor activity	4/412	19/18639	0.210526	9.52427	5.58901	0.000700719	0.0154776	0.01319	KIF14/KIF18A/KIF20B/KIF3A	4
GO:0015631	tubulin binding	19/412	385/18639	0.0493506	2.23264	3.67432	0.000996806	0.0213886	0.0182273	JMY/CLASP2/GTSE1/RACGAP1/CKAP5/SMC3/PRC1/NDC80/CLASP1/TOGARAM1/KIF23/NUSAP1/NEDD1/KIF14/KIF18A/FAM161A/TAOK1/KIF20B/KIF3A	19
GO:0051010	microtubule plus-end binding	4/412	21/18639	0.190476	8.6172	5.25084	0.00104484	0.0217965	0.0185749	CLASP2/CKAP5/CLASP1/KIF18A	4
GO:0140713	histone chaperone activity	11/412	164/18639	0.0670732	3.03441	3.93422	0.00107802	0.0218808	0.0186468	BLM/ATAD2/RECQL/DHX33/POLQ/SMARCAD1/DHX15/DDX5/IPO9/RAD54L2/DDX46	11
GO:0008353	RNA polymerase II CTD heptapeptide repeat kinase activity	3/412	10/18639	0.3	13.5721	5.97865	0.00114608	0.0226502	0.0193024	CDK12/CDK1/CDK13	3
GO:0035064	methylated histone binding	7/412	74/18639	0.0945946	4.27949	4.24977	0.0012339	0.0235374	0.0200585	UHRF1/KDM4A/NCAPD3/BPTF/SUZ12/MSH6/MPHOSPH8	7
GO:0042393	histone binding	14/412	247/18639	0.0566802	2.56423	3.7207	0.00125366	0.0235374	0.0200585	KMT2A/SCML4/ATAD2/RESF1/UHRF1/KDM4A/NCAPD3/KDM5B/BPTF/IPO9/SUZ12/NCAPD2/MSH6/MPHOSPH8	14
GO:0044013	histone H2B acetyltransferase activity	4/412	23/18639	0.173913	7.86788	4.95489	0.00149286	0.0273449	0.0233032	ATF2/CLOCK/KAT6B/KAT6A	4
GO:0000510	H3-H4 histone complex chaperone activity	10/412	151/18639	0.0662252	2.99605	3.70258	0.00197193	0.0329094	0.0280453	BLM/ATAD2/RECQL/DHX33/POLQ/SMARCAD1/DHX15/DDX5/RAD54L2/DDX46	10
GO:0140584	chromatin extrusion motor activity	10/412	151/18639	0.0662252	2.99605	3.70258	0.00197193	0.0329094	0.0280453	BLM/ATAD2/RECQL/DHX33/POLQ/SMARCAD1/DHX15/DDX5/RAD54L2/DDX46	10
GO:0140665	ATP-dependent H3-H4 histone complex chaperone activity	10/412	151/18639	0.0662252	2.99605	3.70258	0.00197193	0.0329094	0.0280453	BLM/ATAD2/RECQL/DHX33/POLQ/SMARCAD1/DHX15/DDX5/RAD54L2/DDX46	10
GO:0140849	ATP-dependent H2AZ histone chaperone activity	10/412	151/18639	0.0662252	2.99605	3.70258	0.00197193	0.0329094	0.0280453	BLM/ATAD2/RECQL/DHX33/POLQ/SMARCAD1/DHX15/DDX5/RAD54L2/DDX46	10
GO:0015616	DNA translocase activity	10/412	152/18639	0.0657895	2.97633	3.67824	0.00207032	0.0330811	0.0281916	BLM/ATAD2/RECQL/DHX33/POLQ/SMARCAD1/DHX15/DDX5/RAD54L2/DDX46	10
GO:0140674	ATP-dependent histone chaperone activity	10/412	152/18639	0.0657895	2.97633	3.67824	0.00207032	0.0330811	0.0281916	BLM/ATAD2/RECQL/DHX33/POLQ/SMARCAD1/DHX15/DDX5/RAD54L2/DDX46	10
GO:0061775	cohesin loader activity	10/412	153/18639	0.0653595	2.95688	3.65409	0.00217263	0.0339926	0.0289684	BLM/ATAD2/RECQL/DHX33/POLQ/SMARCAD1/DHX15/DDX5/RAD54L2/DDX46	10
GO:0030507	spectrin binding	4/412	26/18639	0.153846	6.96004	4.57213	0.00239215	0.0366633	0.0312444	EPB41/PTPRC/ANK1/KIF3A	4
GO:0140658	ATP-dependent chromatin remodeler activity	10/412	158/18639	0.0632911	2.86331	3.53624	0.00274693	0.0412588	0.0351606	BLM/ATAD2/RECQL/DHX33/POLQ/SMARCAD1/DHX15/DDX5/RAD54L2/DDX46	10
GO:0035173	histone kinase activity	17/412	360/18639	0.0472222	2.13635	3.27323	0.00285625	0.0420597	0.0358432	CSNK2A3/TNIK/CIT/PIK3CA/MASTL/AURKA/PRKAA1/PIKFYVE/EIF2AK3/ITK/BUB1B/CDK1/LATS1/SMG1/NEK4/TAOK1/STK4	17
GO:0003689	DNA clamp loader activity	10/412	160/18639	0.0625	2.82752	3.49038	0.00300812	0.0434442	0.037023	BLM/ATAD2/RECQL/DHX33/POLQ/SMARCAD1/DHX15/DDX5/RAD54L2/DDX46	10
GO:0140597	protein carrier chaperone	11/412	188/18639	0.0585106	2.64704	3.41243	0.00317137	0.0449377	0.0382958	BLM/ATAD2/RECQL/DHX33/POLQ/SMARCAD1/DHX15/DDX5/IPO9/RAD54L2/DDX46	11
GO:0140097	catalytic activity, acting on DNA	16/412	336/18639	0.047619	2.1543	3.21009	0.00345909	0.0481069	0.0409966	BLM/ATAD2/RECQL/DHX33/POLH/POLQ/SMARCAD1/MRE11/DHX15/DNASE1/DDX5/BPTF/HLTF/MSH6/RAD54L2/DDX46	16
GO:0004693	cyclin-dependent protein serine/threonine kinase activity	4/412	29/18639	0.137931	6.24004	4.24572	0.00360742	0.0483781	0.0412277	CDK12/CDK1/CDK13/CDK17	4
GO:0097472	cyclin-dependent protein kinase activity	4/412	29/18639	0.137931	6.24004	4.24572	0.00360742	0.0483781	0.0412277	CDK12/CDK1/CDK13/CDK17	4
Gene ontology results for downregulated genes (biological processes)
ID	Description	GeneRatio	BgRatio	RichFactor	FoldEnrichment	zScore	pvalue	p.adjust	qvalue	geneID	Count
GO:0000070	mitotic sister chromatid segregation	19/398	193/18805	0.0984456	4.65143	7.49757	3.03343e-08	0.000101468	9.4228e-05	FBXO5/UHRF1/NCAPD3/CLASP2/RACGAP1/ZW10/SMC3/PRC1/NDC80/CLASP1/BUB1B/CDK1/CEP97/KIF23/NUSAP1/KIF14/KIF18A/SMC4/NCAPD2	19
GO:0000819	sister chromatid segregation	20/398	234/18805	0.0854701	4.03835	6.87708	1.38915e-07	0.000183464	0.000170373	FBXO5/UHRF1/NCAPD3/CLASP2/RACGAP1/ZW10/SMC3/PRC1/NDC80/CLASP1/BUB1B/CDK1/LATS1/CEP97/KIF23/NUSAP1/KIF14/KIF18A/SMC4/NCAPD2	20
GO:0140014	mitotic nuclear division	22/398	282/18805	0.0780142	3.68607	6.68285	1.64542e-07	0.000183464	0.000170373	FBXO5/CDC14A/AURKA/UHRF1/NCAPD3/CLASP2/RACGAP1/ZW10/SMC3/PRC1/NDC80/CLASP1/BUB1B/CDK1/CEP97/KIF23/NUSAP1/KIF14/KIF18A/SMC4/NCAPD2/KIF20B	22
GO:0098813	nuclear chromosome segregation	22/398	322/18805	0.068323	3.22818	5.93016	1.56273e-06	0.00095112	0.000883252	FBXO5/AURKA/UHRF1/NCAPD3/CLASP2/RACGAP1/MRE11/ZW10/SMC3/PRC1/NDC80/CLASP1/BUB1B/CDK1/LATS1/CEP97/KIF23/NUSAP1/KIF14/KIF18A/SMC4/NCAPD2	22
GO:0044839	cell cycle G2/M phase transition	15/398	160/18805	0.09375	4.42957	6.4061	1.62172e-06	0.00095112	0.000883252	BLM/FBXO5/MASTL/AURKA/CCNA2/PAXIP1/MRE11/CDC25A/NDC80/TAF2/CDK1/LATS1/KIF14/BARD1/TAOK1	15
GO:0090068	positive regulation of cell cycle process	20/398	274/18805	0.0729927	3.44881	6.00422	1.70604e-06	0.00095112	0.000883252	PLK4/FBXO5/CDC14A/SLF1/CIT/AURKA/NCAPD3/RACGAP1/ANKRD17/CDC25A/NDC80/CDC73/CDK1/KIF23/NUSAP1/KIF14/SMC4/NCAPD2/KIF20B/E2F8	20
GO:0007059	chromosome segregation	25/398	431/18805	0.0580046	2.74065	5.37554	5.82794e-06	0.00278492	0.0025862	FBXO5/SGO2/AURKA/UHRF1/NCAPD3/SMARCAD1/CLASP2/RACGAP1/MRE11/ZW10/SMC3/PRC1/NDC80/CLASP1/BUB1B/CDK1/LATS1/CEP97/CTCF/KIF23/NUSAP1/KIF14/KIF18A/SMC4/NCAPD2	25
GO:0000086	G2/M transition of mitotic cell cycle	13/398	143/18805	0.0909091	4.29534	5.81654	1.12103e-05	0.00468729	0.00435282	BLM/FBXO5/MASTL/AURKA/CCNA2/MRE11/CDC25A/TAF2/CDK1/LATS1/KIF14/BARD1/TAOK1	13
GO:1902850	microtubule cytoskeleton organization involved in mitosis	14/398	169/18805	0.0828402	3.9141	5.59559	1.5082e-05	0.00531001	0.00493111	AURKA/UHRF1/CLASP2/RACGAP1/CKAP5/ZW10/SMC3/PRC1/NDC80/CLASP1/CDK1/CEP97/KIF23/NUSAP1	14
GO:0044772	mitotic cell cycle phase transition	25/398	457/18805	0.0547046	2.58472	5.04304	1.58745e-05	0.00531001	0.00493111	BLM/FBXO5/CDC14A/RBL1/MASTL/AURKA/CLASP2/CCNA2/GSPT1/MRE11/ZW10/ECD/ANKRD17/CDC25A/NDC80/CLASP1/TAF2/BUB1B/CDC73/CDK1/GIGYF2/LATS1/KIF14/BARD1/TAOK1	25
GO:0006260	DNA replication	18/398	280/18805	0.0642857	3.03742	5.05075	3.14703e-05	0.00803201	0.00745888	BLM/FBXO5/RECQL/POLH/BOD1L1/POLQ/CCNA2/MRE11/FAM111B/ANKRD17/BAZ1A/CDC25A/SMC3/NUGGC/CDK1/BARD1/GMNN/E2F8	18
GO:0000280	nuclear division	24/398	448/18805	0.0535714	2.53118	4.82326	3.28454e-05	0.00803201	0.00745888	FBXO5/CDC14A/MASTL/AURKA/UHRF1/NCAPD3/CLASP2/RACGAP1/MRE11/ZW10/SMC3/PRC1/NDC80/CLASP1/BUB1B/CDK1/CEP97/KIF23/NUSAP1/KIF14/KIF18A/SMC4/NCAPD2/KIF20B	24
GO:0032465	regulation of cytokinesis	10/398	95/18805	0.105263	4.97355	5.70925	3.28464e-05	0.00803201	0.00745888	CDC14A/CIT/AURKA/RACGAP1/PRC1/BIRC6/KIF23/KIF14/KIF20B/E2F8	10
GO:0040029	epigenetic regulation of gene expression	19/398	308/18805	0.0616883	2.9147	4.98195	3.36168e-05	0.00803201	0.00745888	TASOR2/EED/KMT2A/ATAD2/RESF1/ATF7IP/ARID4A/PIK3CA/UHRF1/SMARCAD1/LBR/CGGBP1/ATF2/BAZ1A/ZNF91/CTCF/SUZ12/KMT2D/MPHOSPH8	19
GO:0045787	positive regulation of cell cycle	20/398	344/18805	0.0581395	2.74702	4.80867	4.84604e-05	0.0108067	0.0100356	PLK4/FBXO5/CDC14A/SLF1/CIT/AURKA/NCAPD3/RACGAP1/ANKRD17/CDC25A/NDC80/CDC73/CDK1/KIF23/NUSAP1/KIF14/SMC4/NCAPD2/KIF20B/E2F8	20
GO:0006275	regulation of DNA replication	11/398	121/18805	0.0909091	4.29534	5.34728	5.2867e-05	0.0110525	0.0102639	BLM/FBXO5/CCNA2/ANKRD17/BAZ1A/CDC25A/SMC3/NUGGC/CDK1/GMNN/E2F8	11
GO:1901987	regulation of cell cycle phase transition	24/398	468/18805	0.0512821	2.42301	4.58398	6.53903e-05	0.0128665	0.0119484	BLM/UFL1/FBXO5/CDC14A/RBL1/AURKA/PAXIP1/MRE11/ZW10/ECD/ANKRD17/ATF2/CDC25A/NDC80/CLOCK/BUB1B/CDC73/CDK1/GIGYF2/KIF14/BARD1/TAOK1/CDK17/FEM1B	24
GO:0032922	circadian regulation of gene expression	8/398	67/18805	0.119403	5.64164	5.59658	8.223e-05	0.0152811	0.0141907	KMT2A/NCOA2/CLOCK/BHLHE41/BMAL1/GFPT1/RORA/MYCBP2	8
GO:0043604	amide biosynthetic process	13/398	176/18805	0.0738636	3.48996	4.88011	9.91788e-05	0.0174607	0.0162148	SLC27A2/AGK/HACD2/B3GALT2/CHAC2/PPT2/PRKAA1/ST3GAL1/PANK3/ELOVL4/GNE/OSBP/FASN	13
GO:0045814	negative regulation of gene expression, epigenetic	14/398	206/18805	0.0679612	3.21108	4.69211	0.000131838	0.0220273	0.0204555	TASOR2/EED/KMT2A/RESF1/ATF7IP/UHRF1/SMARCAD1/LBR/BAZ1A/ZNF91/CTCF/SUZ12/KMT2D/MPHOSPH8	14
GO:0007052	mitotic spindle organization	11/398	135/18805	0.0814815	3.8499	4.88651	0.000142402	0.0220273	0.0204555	AURKA/UHRF1/CLASP2/RACGAP1/CKAP5/SMC3/PRC1/NDC80/CLASP1/CEP97/KIF23	11
GO:0051225	spindle assembly	11/398	136/18805	0.0808824	3.82159	4.85599	0.00015205	0.0220273	0.0204555	FBXO5/AURKA/UHRF1/CLASP2/RACGAP1/SMC3/PRC1/NDC80/CLASP1/CEP97/KIF23	11
GO:0000077	DNA damage checkpoint signaling	10/398	114/18805	0.0877193	4.14463	4.952	0.000155062	0.0220273	0.0204555	BLM/UFL1/MRE11/ATF2/CLOCK/CDK1/GIGYF2/BARD1/TAOK1/FEM1B	10
GO:0031507	heterochromatin formation	12/398	160/18805	0.075	3.54366	4.7513	0.000158043	0.0220273	0.0204555	EED/KMT2A/RESF1/ATF7IP/UHRF1/SMARCAD1/LBR/BAZ1A/CTCF/SUZ12/KMT2D/MPHOSPH8	12
GO:0048285	organelle fission	24/398	498/18805	0.0481928	2.27705	4.24706	0.000168707	0.0221987	0.0206147	FBXO5/CDC14A/MASTL/AURKA/UHRF1/NCAPD3/CLASP2/RACGAP1/MRE11/ZW10/SMC3/PRC1/NDC80/CLASP1/BUB1B/CDK1/CEP97/KIF23/NUSAP1/KIF14/KIF18A/SMC4/NCAPD2/KIF20B	24
GO:0000075	cell cycle checkpoint signaling	13/398	186/18805	0.0698925	3.30233	4.64004	0.000172546	0.0221987	0.0206147	BLM/UFL1/MRE11/ZW10/ATF2/NDC80/CLOCK/BUB1B/CDK1/GIGYF2/BARD1/TAOK1/FEM1B	13
GO:0090307	mitotic spindle assembly	8/398	75/18805	0.106667	5.03987	5.15471	0.000183636	0.0227505	0.0211271	UHRF1/CLASP2/RACGAP1/SMC3/PRC1/CLASP1/CEP97/KIF23	8
GO:1901988	negative regulation of cell cycle phase transition	16/398	273/18805	0.0586081	2.76916	4.32974	0.000248779	0.028095	0.0260902	BLM/UFL1/FBXO5/RBL1/MRE11/ZW10/ATF2/NDC80/CLOCK/BUB1B/CDC73/CDK1/GIGYF2/BARD1/TAOK1/FEM1B	16
GO:0140588	chromatin looping	12/398	168/18805	0.0714286	3.37491	4.54662	0.000249134	0.028095	0.0260902	BLM/SLF1/ATAD2/RECQL/DHX33/POLQ/SMARCAD1/DHX15/DDX5/CTCF/RAD54L2/DDX46	12
GO:0000910	cytokinesis	13/398	194/18805	0.0670103	3.16615	4.45944	0.000261026	0.028095	0.0260902	CDC14A/CIT/EXOC5/AURKA/RACGAP1/PRC1/BIRC6/KIF23/NUSAP1/KIF14/SPTBN1/KIF20B/E2F8	13
GO:1902749	regulation of cell cycle G2/M phase transition	10/398	122/18805	0.0819672	3.87285	4.68106	0.00027046	0.028095	0.0260902	BLM/FBXO5/AURKA/PAXIP1/MRE11/CDC25A/CDK1/KIF14/BARD1/TAOK1	10
GO:0046949	fatty-acyl-CoA biosynthetic process	5/398	28/18805	0.178571	8.43728	5.79102	0.000272381	0.028095	0.0260902	SLC27A2/HACD2/PPT2/ELOVL4/FASN	5
GO:0031570	DNA integrity checkpoint signaling	10/398	123/18805	0.0813008	3.84136	4.64882	0.000288956	0.028095	0.0260902	BLM/UFL1/MRE11/ATF2/CLOCK/CDK1/GIGYF2/BARD1/TAOK1/FEM1B	10
GO:0042770	signal transduction in response to DNA damage	12/398	171/18805	0.0701754	3.3157	4.47304	0.000293251	0.028095	0.0260902	BLM/UFL1/PAXIP1/MRE11/ATF2/DDX5/CLOCK/CDK1/GIGYF2/BARD1/TAOK1/FEM1B	12
GO:1901985	positive regulation of protein acetylation	4/398	16/18805	0.25	11.8122	6.36205	0.000293968	0.028095	0.0260902	PRKAA1/BMAL1/FAM161A/TAOK1	4
GO:0051304	chromosome separation	8/398	84/18805	0.0952381	4.49988	4.72719	0.000402366	0.0373865	0.0347188	FBXO5/NCAPD3/SMARCAD1/ZW10/NDC80/BUB1B/SMC4/NCAPD2	8
GO:0010948	negative regulation of cell cycle process	17/398	315/18805	0.0539683	2.54993	4.0792	0.000420813	0.0380438	0.0353291	BLM/UFL1/FBXO5/RBL1/MRE11/ZW10/ATF2/NDC80/CLOCK/BUB1B/CDC73/CDK1/GIGYF2/BARD1/TAOK1/FEM1B/E2F8	17
GO:0030261	chromosome condensation	6/398	47/18805	0.12766	6.03175	5.07867	0.000446283	0.0392847	0.0364815	KDM4A/NCAPD3/CDK1/NUSAP1/SMC4/NCAPD2	6
GO:0006888	endoplasmic reticulum to Golgi vesicle-mediated transport	10/398	131/18805	0.0763359	3.60677	4.40246	0.000478607	0.0410498	0.0381206	LMAN1/GOSR1/ERGIC2/ZW10/SEC24A/ANK1/YIPF5/SEC24D/SAR1B/GOPC	10
GO:0010389	regulation of G2/M transition of mitotic cell cycle	9/398	109/18805	0.0825688	3.90127	4.46686	0.000514819	0.0430517	0.0399797	BLM/FBXO5/AURKA/MRE11/CDC25A/CDK1/KIF14/BARD1/TAOK1	9
GO:0043543	protein acylation	8/398	89/18805	0.0898876	4.24708	4.51499	0.000594865	0.0474164	0.044033	PRKAA1/ZDHHC20/PPM1B/CLOCK/BMAL1/KAT6A/FAM161A/TAOK1	8
GO:0007076	mitotic chromosome condensation	4/398	19/18805	0.210526	9.9471	5.73743	0.000595363	0.0474164	0.044033	NCAPD3/NUSAP1/SMC4/NCAPD2	4
GO:1901990	regulation of mitotic cell cycle phase transition	18/398	358/18805	0.0502793	2.37564	3.86418	0.000664105	0.0482858	0.0448403	BLM/FBXO5/CDC14A/RBL1/AURKA/MRE11/ZW10/ECD/ANKRD17/CDC25A/NDC80/BUB1B/CDC73/CDK1/GIGYF2/KIF14/BARD1/TAOK1	18
GO:0007093	mitotic cell cycle checkpoint signaling	10/398	137/18805	0.0729927	3.44881	4.23002	0.000680527	0.0482858	0.0448403	BLM/MRE11/ZW10/ATF2/NDC80/BUB1B/CDK1/GIGYF2/BARD1/TAOK1	10
GO:0006261	DNA-templated DNA replication	11/398	162/18805	0.0679012	3.20825	4.15071	0.000684822	0.0482858	0.0448403	BLM/FBXO5/RECQL/BOD1L1/POLQ/MRE11/BAZ1A/NUGGC/BARD1/GMNN/E2F8	11
GO:0007019	microtubule depolymerization	6/398	51/18805	0.117647	5.55868	4.79349	0.000697207	0.0482858	0.0448403	ATXN7/CLASP2/CKAP5/CLASP1/KIF18A/TAOK1	6
GO:0031297	replication fork processing	6/398	51/18805	0.117647	5.55868	4.79349	0.000697207	0.0482858	0.0448403	BLM/RECQL/BOD1L1/POLQ/MRE11/BARD1	6
GO:0032467	positive regulation of cytokinesis	6/398	51/18805	0.117647	5.55868	4.79349	0.000697207	0.0482858	0.0448403	CDC14A/CIT/RACGAP1/KIF23/KIF14/KIF20B	6
GO:0030148	sphingolipid biosynthetic process	9/398	114/18805	0.0789474	3.73016	4.29932	0.000713682	0.0482858	0.0448403	AGK/HACD2/B3GALT2/PRKAA1/HACD3/ST3GAL1/ELOVL4/OSBP/PRKD3	9
GO:0097284	hepatocyte apoptotic process	4/398	20/18805	0.2	9.44975	5.55941	0.000731855	0.0482858	0.0448403	CFLAR/PRKAA1/ATF2/STK4	4
GO:0033044	regulation of chromosome organization	14/398	244/18805	0.057377	2.71099	3.95565	0.000736196	0.0482858	0.0448403	FBXO5/SLF1/NCAPD3/MRE11/XRN1/ZW10/NDC80/BUB1B/CDK1/CTCF/SMG1/SMC4/TNKS2/NCAPD2	14
GO:0009299	mRNA transcription	6/398	52/18805	0.115385	5.45178	4.72688	0.000774292	0.0494928	0.0459612	NCBP1/NCOA2/ATF2/DDX5/TAF2/HLTF	6
GO:0000038	very long-chain fatty acid metabolic process	5/398	35/18805	0.142857	6.74982	5.00647	0.000796815	0.0494928	0.0459612	SLC27A2/HACD2/ABCD2/HACD3/ELOVL4	5
GO:1903008	organelle disassembly	7/398	72/18805	0.0972222	4.59363	4.49232	0.000814614	0.0494928	0.0459612	UFL1/LTN1/AURKA/PRKAA1/HBS1L/CDK1/GIGYF2	7
GO:0140694	membraneless organelle assembly	20/398	427/18805	0.0468384	2.21306	3.72839	0.000826364	0.0494928	0.0459612	PLK4/TIA1/FBXO5/CFLAR/AURKA/UHRF1/PRKAA1/CLASP2/RACGAP1/SMC3/PRC1/NDC80/CLASP1/C2CD3/CEP97/KIF23/ATXN2/PLA2G4C/ARHGEF5/PRRC2C	20
GO:1901991	negative regulation of mitotic cell cycle phase transition	12/398	192/18805	0.0625	2.95305	3.99973	0.000828579	0.0494928	0.0459612	BLM/FBXO5/RBL1/MRE11/ZW10/NDC80/BUB1B/CDC73/CDK1/GIGYF2/BARD1/TAOK1	12

## Sheet: Table S5
Supplementary Table S5: Non-GO-enriched upregulated genes.
ENTREZID	SYMBOL	GENENAME	log2FC	CI.L	CI.R	AveExpr	t	P.Value	adj.P.Val	B
66004	LYNX1	Ly6/neurotoxin 1	1.12133	0.710236	1.53242	2.35304	5.73569	2.03841e-05	0.213515	-1.57763
220906	WAC-AS1	WAC antisense RNA 1 (head to head)	0.571383	0.353578	0.789189	5.51416	5.51632	3.21607e-05	0.213515	0.693789
22808	MRAS	muscle RAS oncogene homolog	0.665854	0.359294	0.972414	2.70414	4.56725	0.000245794	0.652731	-2.09756
11182	SLC2A6	solute carrier family 2 member 6	0.492821	0.253082	0.732559	5.79154	4.32256	0.000420531	0.795727	-0.708792
9094	UNC119	unc-119 lipid binding chaperone	0.317207	0.159599	0.474815	6.27639	4.23209	0.000513347	0.795727	-0.79869
137797	LYPD2	LY6/PLAUR domain containing 2	2.0554	1.01569	3.09511	0.865851	4.15694	0.000606016	0.795727	-3.20967
23361	ZNF629	zinc finger protein 629	0.343916	0.157398	0.530435	3.64163	3.87724	0.00112558	0.795727	-1.98826
338442	HCAR2	hydroxycarboxylic acid receptor 2	1.19238	0.54291	1.84185	0.460669	3.86053	0.00116804	0.795727	-3.56778
11033	ADAP1	ArfGAP with dual PH domains 1	0.378405	0.171794	0.585016	6.12594	3.85119	0.00119247	0.795727	-1.33021
4828	NMB	neuromedin B	0.629319	0.28378	0.974859	1.37217	3.82969	0.00125064	0.795727	-3.24372
374946	DRAXIN	dorsal inhibitory axon guidance protein	1.556	0.676948	2.43504	-1.12414	3.72209	0.00158744	0.795727	-4.01204
144717	PHETA1	PH domain containing endocytic trafficking adaptor 1	0.506958	0.213984	0.799932	3.746	3.6386	0.00190989	0.795727	-2.18769
3965	LGALS9	galectin 9	0.441834	0.183667	0.700001	7.44818	3.59873	0.0020861	0.795727	-1.70778
10588	MTHFS	methenyltetrahydrofolate synthetase	0.341548	0.13941	0.543687	4.38388	3.55299	0.00230822	0.795727	-2.02508
440498	HSBP1L1	heat shock factor binding protein 1 like 1	0.557251	0.224619	0.889883	3.07798	3.52272	0.00246801	0.795727	-2.61987
11156	PTP4A3	protein tyrosine phosphatase 4A3	0.595416	0.239472	0.95136	4.709	3.51746	0.00249685	0.795727	-1.97261
51760	SYT17	synaptotagmin 17	1.05086	0.422127	1.67958	0.955858	3.51456	0.00251292	0.795727	-3.56028
5585	PKN1	protein kinase N1	0.263004	0.104765	0.421244	8.38245	3.49494	0.00262428	0.795727	-1.89952
65059	RAPH1	Ras association (RalGDS/AF-6) and pleckstrin homology domains 1	0.745072	0.290175	1.19997	1.8048	3.44411	0.00293594	0.795727	-3.22168
282974	STK32C	serine/threonine kinase 32C	0.507133	0.193934	0.820333	4.05522	3.4048	0.0032018	0.795727	-2.25676
6934	TCF7L2	transcription factor 7 like 2	0.73919	0.28246	1.19592	4.18017	3.4032	0.00321313	0.795727	-2.26534
25796	PGLS	6-phosphogluconolactonase	0.319224	0.121446	0.517002	6.15978	3.39398	0.0032791	0.795727	-1.97857
404093	CUEDC1	CUE domain containing 1	0.434063	0.16483	0.703296	3.2183	3.39012	0.00330707	0.795727	-2.71109
389816	LRRC26	leucine rich repeat containing 26	1.11459	0.414916	1.81427	-0.447928	3.34973	0.00361471	0.795727	-4.02883
23616	SH3BP1	SH3 domain binding protein 1	0.209449	0.0775747	0.341323	7.12253	3.33971	0.00369525	0.795727	-2.06293
285852	TREML4	triggering receptor expressed on myeloid cells like 4	3.25787	1.19798	5.31776	-1.69345	3.32569	0.00381105	0.795727	-4.08926
100507290	ZNF865	zinc finger protein 865	0.20972	0.075387	0.344054	4.68886	3.28282	0.00418744	0.795727	-2.29854
6881	TAF10	TATA-box binding protein associated factor 10	0.224772	0.0807876	0.368756	6.32957	3.2826	0.00418951	0.795727	-2.13451
440073	IQSEC3	IQ motif and Sec7 domain ArfGEF 3	1.9291	0.690296	3.1679	0.608599	3.27449	0.00426479	0.795727	-3.67054
11267	SNF8	SNF8 subunit of ESCRT-II	0.262243	0.0937424	0.430744	5.91023	3.2726	0.00428246	0.795727	-2.15886
54875	CNTLN	centlein	0.604742	0.215397	0.994087	1.4316	3.26608	0.00434423	0.795727	-3.51852
6251	RSU1	Ras suppressor protein 1	0.426115	0.151628	0.700603	7.17265	3.26434	0.00436084	0.795727	-2.17301
3164	NR4A1	nuclear receptor subfamily 4 group A member 1	0.596912	0.208461	0.985362	4.54458	3.23121	0.00468938	0.795727	-2.34568
1445	CSK	C-terminal Src kinase	0.211821	0.0715069	0.352134	8.36517	3.17438	0.0053105	0.795727	-2.34003
644511	RPL13AP6	ribosomal protein L13a pseudogene 6	1.02017	0.339534	1.70081	-0.770438	3.15172	0.00558	0.795727	-4.10317
4296	MAP3K11	mitogen-activated protein kinase kinase kinase 11	0.337984	0.112083	0.563886	7.17784	3.14607	0.00564935	0.795727	-2.34015
81622	UNC93B1	unc-93 homolog B1, TLR signaling regulator	0.300505	0.0996349	0.501375	6.86462	3.14577	0.00565298	0.795727	-2.33369
200772	UICLM	up-regulated in colorectal cancer liver metastasis	1.31103	0.430204	2.19185	4.51117	3.12978	0.00585374	0.795727	-2.53472
79845	RNF122	ring finger protein 122	0.357715	0.117087	0.598343	3.91875	3.12595	0.00590277	0.795727	-2.66851
57801	HES4	hes family bHLH transcription factor 4	1.07597	0.344713	1.80722	2.05244	3.09401	0.00632832	0.795727	-3.31284
728642	CDK11A	cyclin dependent kinase 11A	0.440911	0.139771	0.742052	6.63493	3.07874	0.00654219	0.795727	-2.4279
1523	CUX1	cut like homeobox 1	0.361239	0.112935	0.609542	5.91588	3.05916	0.00682665	0.795727	-2.46343
56975	FAM20C	FAM20C golgi associated secretory pathway kinase	0.791137	0.245171	1.3371	3.93665	3.04703	0.00700893	0.795727	-2.77252
10459	MAD2L2	mitotic arrest deficient 2 like 2	0.238957	0.0738434	0.40407	4.8955	3.04318	0.00706779	0.795727	-2.56753
6618	SNAPC2	small nuclear RNA activating complex polypeptide 2	0.324898	0.0993007	0.550495	4.27186	3.02834	0.00729921	0.795727	-2.70517
9158	FIBP	FGF1 intracellular binding protein	0.214326	0.0654974	0.363155	5.80324	3.02816	0.00730196	0.795727	-2.51064
2954	GSTZ1	glutathione S-transferase zeta 1	0.384519	0.11403	0.655009	3.04147	2.98922	0.00794478	0.795727	-3.07898
150209	AIFM3	AIF family member 3	0.633212	0.187022	1.0794	3.54023	2.98414	0.00803257	0.795727	-2.97496
9308	CD83	CD83 molecule	0.680381	0.196934	1.16383	3.62882	2.95934	0.00847508	0.795727	-2.89008
10273	STUB1	STIP1 homology and U-box containing protein 1	0.225886	0.0651276	0.386645	5.28457	2.95465	0.00856128	0.795727	-2.6493
83855	KLF16	KLF transcription factor 16	0.249852	0.0709269	0.428778	5.36485	2.93631	0.0089069	0.795727	-2.66737
4794	NFKBIE	NFKB inhibitor epsilon	0.35044	0.0993166	0.601563	4.64321	2.93439	0.00894394	0.795727	-2.75116
54492	NEURL1B	neuralized E3 ubiquitin protein ligase 1B	0.595285	0.166666	1.0239	0.391952	2.92041	0.00921741	0.795727	-3.88605
83732	RIOK1	RIO kinase 1	0.221702	0.0609897	0.382415	4.67523	2.90076	0.00961588	0.795727	-2.80272
123096	SLC25A29	solute carrier family 25 member 29	0.811458	0.220344	1.40257	5.09423	2.8866	0.00991315	0.795727	-2.75636
4666	NACA	nascent polypeptide associated complex subunit alpha	0.196109	0.0520589	0.340158	9.59427	2.8627	0.0104352	0.795727	-2.81168
943	TNFRSF8	TNF receptor superfamily member 8	0.564767	0.14947	0.980065	4.11115	2.85957	0.0105053	0.795727	-2.94107
100129484	LINC02983	long intergenic non-protein coding RNA 2983	0.919635	0.243167	1.5961	-0.446358	2.85864	0.0105264	0.795727	-4.10387
8869	ST3GAL5	ST3 beta-galactoside alpha-2,3-sialyltransferase 5	0.319954	0.0833275	0.556581	5.29346	2.84325	0.0108794	0.795727	-2.80151
115708	TRMT61A	tRNA methyltransferase 61A	0.324554	0.0842633	0.564845	4.04676	2.84015	0.0109519	0.795727	-2.97992
81543	LRRC3	leucine rich repeat containing 3	0.759909	0.196742	1.32308	-0.448853	2.83736	0.0110174	0.795727	-4.1312
23416	KCNH3	potassium voltage-gated channel subfamily H member 3	0.44659	0.115613	0.777567	3.47807	2.83728	0.0110194	0.795727	-3.1345
29107	NXT1	nuclear transport factor 2 like export factor 1	0.286047	0.0737784	0.498315	3.82676	2.83363	0.0111059	0.795727	-3.03967
8550	MAPKAPK5	MAPK activated protein kinase 5	0.193065	0.0495919	0.336538	4.79814	2.82959	0.0112022	0.795727	-2.8725
140701	ABHD16B	abhydrolase domain containing 16B	0.361147	0.0924584	0.629835	2.99548	2.82635	0.0112802	0.795727	-3.28273
5159	PDGFRB	platelet derived growth factor receptor beta	1.05023	0.263772	1.83668	2.76368	2.80802	0.011731	0.795727	-3.35016
8635	RNASET2	ribonuclease T2	0.3434	0.0833417	0.603459	7.50393	2.77665	0.012543	0.795727	-2.8674
221545	C6orf136	chromosome 6 open reading frame 136	0.308342	0.0747638	0.54192	2.26192	2.77582	0.0125651	0.795727	-3.53407
632	BGLAP	bone gamma-carboxyglutamate protein	0.551642	0.133455	0.969829	1.44575	2.77382	0.0126188	0.795727	-3.76133
23580	CDC42EP4	CDC42 effector protein 4	0.566014	0.135118	0.996909	2.81405	2.76214	0.0129364	0.795727	-3.37512
79763	ISOC2	isochorismatase domain containing 2	0.2568	0.0612191	0.45238	3.57955	2.76096	0.0129691	0.795727	-3.19612
115286	SLC25A26	solute carrier family 25 member 26	0.277162	0.065798	0.488525	4.12227	2.75736	0.0130686	0.795727	-3.05933
29997	NOP53	NOP53 ribosome biogenesis factor	0.285826	0.0673219	0.50433	9.55811	2.75063	0.0132569	0.795727	-2.95839
7136	TNNI2	troponin I2, fast skeletal type	0.707563	0.16604	1.24909	2.59181	2.74751	0.0133454	0.795727	-3.42488
744	MPPED2	metallophosphoesterase domain containing 2	0.844562	0.198164	1.49096	-0.863826	2.7474	0.0133483	0.795727	-4.20239
10652	YKT6	YKT6 v-SNARE homolog	0.166233	0.0387533	0.293713	6.36227	2.742	0.0135025	0.795727	-2.90413
55663	ZNF446	zinc finger protein 446	0.306316	0.0704472	0.542185	3.68248	2.7308	0.0138273	0.795727	-3.17779
55214	P3H2	prolyl 3-hydroxylase 2	1.05768	0.242319	1.87304	-0.139708	2.72769	0.0139188	0.795727	-4.13854
55365	TMEM176A	transmembrane protein 176A	1.8282	0.418146	3.23826	4.73038	2.72633	0.0139591	0.795727	-3.03148
64236	PDLIM2	PDZ and LIM domain 2	0.177912	0.0406577	0.315166	6.19154	2.72565	0.0139792	0.795727	-2.92857
26355	FAM162A	family with sequence similarity 162 member A	0.215431	0.0485761	0.382285	4.39456	2.71494	0.0143003	0.795727	-3.07661
122616	CLBA1	clathrin binding box of aftiphilin containing 1	0.561362	0.124156	0.998569	0.771048	2.6999	0.0147631	0.795727	-3.97094
406934	MIR142	microRNA 142	0.517955	0.114287	0.921623	5.12292	2.6981	0.0148194	0.795727	-3.00094
326625	MMAB	metabolism of cobalamin associated B	0.266165	0.0586663	0.473664	3.67303	2.69728	0.014845	0.795727	-3.2314
27128	CYTH4	cytohesin 4	0.218023	0.0476838	0.388363	7.91879	2.6914	0.0150309	0.795727	-2.99351
7942	TFEB	transcription factor EB	0.28015	0.0612106	0.49909	5.71013	2.69065	0.0150547	0.795727	-2.98865
100506190	LINC00963	long intergenic non-protein coding RNA 963	0.429997	0.0939031	0.766092	3.88295	2.69027	0.0150669	0.795727	-3.20073
340206	TREML3P	triggering receptor expressed on myeloid cells like 3, pseudogene	0.953805	0.207995	1.69962	0.438903	2.68919	0.0151012	0.795727	-4.03595
55330	BLOC1S4	biogenesis of lysosomal organelles complex 1 subunit 4	0.22379	0.048041	0.399539	4.8002	2.67756	0.015477	0.795727	-3.06835
84282	RNF135	ring finger protein 135	0.340799	0.0728629	0.608735	5.1596	2.6746	0.0155741	0.795727	-3.03946
203069	R3HCC1	R3H domain and coiled-coil containing 1	0.207364	0.0442013	0.370528	5.01995	2.67241	0.0156461	0.795727	-3.053
27440	HDHD5	haloacid dehalogenase like hydrolase domain containing 5	0.226424	0.0472285	0.405619	5.82878	2.65697	0.016164	0.795727	-3.03137
83871	RAB34	RAB34, member RAS oncogene family	0.302597	0.0622883	0.542906	4.6063	2.64781	0.0164791	0.795727	-3.12628
286262	TPRN	taperin	0.275197	0.0561569	0.494238	3.67113	2.64187	0.0166863	0.795727	-3.28636
28959	TMEM176B	transmembrane protein 176B	2.09747	0.426663	3.76827	6.23819	2.63974	0.0167613	0.795727	-3.06987
5875	RABGGTA	Rab geranylgeranyltransferase subunit alpha	0.206052	0.0405997	0.371505	5.28708	2.61875	0.0175169	0.795727	-3.10639
2783	GNB2	G protein subunit beta 2	0.376805	0.0737506	0.679859	8.15384	2.61449	0.0176744	0.795727	-3.10376
63940	GPSM3	G protein signaling modulator 3	0.174374	0.0339685	0.31478	5.44567	2.61149	0.017786	0.795727	-3.10791
26768	SNORA73B	small nucleolar RNA, H/ACA box 73B	0.485647	0.0945988	0.876696	0.850601	2.61145	0.0177876	0.795727	-3.98076
51226	COPZ2	COPI coat complex subunit zeta 2	0.51419	0.100132	0.928247	1.40985	2.61128	0.0177938	0.795727	-3.8527
339942	H1-10-AS1	H1-10 antisense RNA 1	0.495612	0.0961898	0.895034	1.29796	2.60916	0.0178731	0.795727	-3.86601
1066	CES1	carboxylesterase 1	1.07014	0.207672	1.93261	5.20933	2.60909	0.0178758	0.795727	-3.12769
23221	RHOBTB2	Rho related BTB domain containing 2	0.253332	0.0487362	0.457928	4.02844	2.60366	0.0180805	0.795727	-3.25842
3728	JUP	junction plakoglobin	0.950649	0.182352	1.71895	4.60923	2.60185	0.0181492	0.795727	-3.17374
5979	RET	ret proto-oncogene	0.627433	0.119831	1.13503	0.267457	2.59917	0.0182512	0.795727	-4.06902
280636	SELENOH	selenoprotein H	0.23886	0.0451361	0.432583	6.00378	2.59269	0.0185006	0.795727	-3.11621
10572	SIVA1	SIVA1 apoptosis inducing factor	0.242898	0.0457902	0.440007	4.91351	2.59126	0.0185562	0.795727	-3.16751
149986	LSM14B	LSM family member 14B	0.138742	0.0256822	0.251802	5.91403	2.58042	0.0189817	0.795727	-3.13477
150223	YDJC	YdjC chitooligosaccharide deacetylase homolog	0.211149	0.0390244	0.383274	4.73072	2.57951	0.019018	0.795727	-3.20175
26517	TIMM13	translocase of inner mitochondrial membrane 13	0.253139	0.0466066	0.459671	4.93718	2.57728	0.0191068	0.795727	-3.18377
375341	C3orf62	chromosome 3 open reading frame 62	0.282051	0.0516493	0.512452	4.32028	2.57414	0.0192324	0.795727	-3.2516
2934	GSN	gelsolin	0.287027	0.0525331	0.521521	6.62961	2.57384	0.0192445	0.795727	-3.13898
148413	MRPL20-AS1	MRPL20 antisense RNA 1	0.238951	0.0435241	0.434377	4.64885	2.57108	0.0193559	0.795727	-3.21938
100506115	PELATON	plaque enriched lncRNA in atherosclerotic and inflammatory bowel macrophage regulation	0.50597	0.0906882	0.921251	5.81737	2.56196	0.0197278	0.795727	-3.1625
29099	COMMD9	COMM domain containing 9	0.260909	0.0462555	0.475563	5.60989	2.55589	0.0199794	0.795727	-3.17631
6813	STXBP2	syntaxin binding protein 2	0.206477	0.0358914	0.377062	7.89487	2.54519	0.0204298	0.795727	-3.19205
3162	HMOX1	heme oxygenase 1	0.381916	0.0661746	0.697657	6.68434	2.54347	0.020503	0.795727	-3.18138
390732	CES1P2	carboxylesterase 1 pseudogene 2	1.12664	0.195025	2.05825	0.246632	2.54296	0.0205249	0.795727	-4.10215
152217	NCBP2AS2	NCBP2 antisense 2 (head to head)	0.363301	0.0628667	0.663735	4.74908	2.54278	0.0205328	0.795727	-3.23772
140467	ZNF358	zinc finger protein 358	0.433047	0.0748525	0.791241	3.68845	2.54218	0.0205581	0.795727	-3.38261
50486	G0S2	G0/G1 switch 2	1.50789	0.26038	2.75539	1.44513	2.54166	0.0205807	0.795727	-3.90325
11018	TMED1	transmembrane p24 trafficking protein 1	0.205959	0.0350925	0.376826	4.56539	2.53463	0.0208838	0.795727	-3.26927
29948	OSGIN1	oxidative stress induced growth inhibitor 1	0.666427	0.112803	1.22005	1.24758	2.53121	0.0210328	0.795727	-3.94918
2867	FFAR2	free fatty acid receptor 2	0.786912	0.130293	1.44353	1.90257	2.52002	0.0215279	0.795727	-3.76245
285958	SNHG15	small nucleolar RNA host gene 15	0.302149	0.0497163	0.554582	4.58008	2.5169	0.0216675	0.795727	-3.29124
51499	TRIAP1	TP53 regulated inhibitor of apoptosis 1	0.212569	0.0345152	0.390624	4.28967	2.51038	0.0219628	0.795727	-3.33448
150291	MORC2-AS1	MORC2 antisense RNA 1	0.466755	0.0752482	0.858262	4.11268	2.50692	0.022121	0.795727	-3.35583
84572	GNPTG	N-acetylglucosamine-1-phosphate transferase subunit gamma	0.157636	0.0247631	0.290509	5.85278	2.49465	0.0226906	0.795727	-3.25297
100134934	TEN1	TEN1 subunit of CST complex	0.276642	0.0429335	0.51035	3.82645	2.48906	0.022955	0.795727	-3.41292
84225	ZMYND15	zinc finger MYND-type containing 15	0.481618	0.0745508	0.888686	1.98224	2.48787	0.0230114	0.795727	-3.80902
55111	PLEKHJ1	pleckstrin homology domain containing J1	0.207278	0.0319132	0.382642	5.78518	2.48543	0.0231277	0.795727	-3.26656
3727	JUND	JunD proto-oncogene, AP-1 transcription factor subunit	0.366784	0.0556431	0.677925	7.11837	2.47882	0.0234462	0.795727	-3.27316
203328	SUSD3	sushi domain containing 3	0.295402	0.0446188	0.546186	5.39801	2.47689	0.0235399	0.795727	-3.29056
100129195	ZSCAN16-AS1	ZSCAN16 antisense RNA 1	0.271816	0.0409409	0.502691	3.25881	2.47565	0.0236002	0.795727	-3.5433
64793	CEP85	centrosomal protein 85	0.216559	0.0325507	0.400567	4.7747	2.47474	0.0236444	0.795727	-3.32637
3904	LAIR2	leukocyte associated immunoglobulin like receptor 2	0.930076	0.138821	1.72133	2.29032	2.47168	0.0237943	0.795727	-3.79909
54935	DUSP23	dual specificity phosphatase 23	0.282747	0.0420803	0.523415	4.51749	2.47043	0.0238558	0.795727	-3.35034
162979	ZNF296	zinc finger protein 296	0.317208	0.0468285	0.587587	2.88751	2.46696	0.0240276	0.795727	-3.6244
445329	SULT1A4	sulfotransferase family 1A member 4	0.306145	0.0448118	0.567479	4.50187	2.46333	0.0242078	0.795727	-3.36385
390660	ADAMTS7P1	ADAMTS7 pseudogene 1	0.64331	0.0938787	1.19274	0.487752	2.46206	0.0242717	0.795727	-4.10371
23223	RRP12	ribosomal RNA processing 12 homolog	0.479167	0.0690699	0.889265	5.718	2.45692	0.0245301	0.795727	-3.30681
55509	BATF3	basic leucine zipper ATF-like transcription factor 3	0.55073	0.0784063	1.02305	2.19451	2.45183	0.0247888	0.795727	-3.78428
23268	DNMBP	dynamin binding protein	0.242346	0.0337799	0.450912	3.43751	2.44334	0.025226	0.795727	-3.54683
3614	IMPDH1	inosine monophosphate dehydrogenase 1	0.230688	0.0318588	0.429517	7.16148	2.4397	0.0254156	0.795727	-3.32555
84080	ENKD1	enkurin domain containing 1	0.354144	0.0485656	0.659723	2.78198	2.43696	0.0255591	0.795727	-3.68223
100129858	SCOC-AS1	SCOC antisense RNA 1	0.698035	0.0955806	1.30049	-0.079814	2.43637	0.0255898	0.795727	-4.21123
10587	TXNRD2	thioredoxin reductase 2	0.254942	0.0345786	0.475306	4.93689	2.43272	0.0257825	0.795727	-3.36955
58190	CTDSP1	CTD small phosphatase 1	0.159568	0.0216159	0.29752	8.27995	2.43225	0.0258076	0.795727	-3.34828
692205	SNORD89	small nucleolar RNA, C/D box 89	0.650496	0.08722	1.21377	2.19099	2.42837	0.0260143	0.795727	-3.80896
221491	SMIM29	small integral membrane protein 29	0.221124	0.0295591	0.412688	4.56906	2.42723	0.0260751	0.795727	-3.40037
122618	PLD4	phospholipase D family member 4	0.649655	0.085839	1.21347	4.16279	2.4229	0.0263077	0.795727	-3.48975
28629	TRBJ2-1	T cell receptor beta joining 2-1	0.53253	0.0703546	0.994706	0.0878662	2.42286	0.0263102	0.795727	-4.17967
23549	DNPEP	aspartyl aminopeptidase	0.238052	0.0311539	0.44495	5.7295	2.41939	0.026498	0.795727	-3.35675
55384	MEG3	maternally expressed 3	1.44799	0.189419	2.70657	0.796778	2.41924	0.0265064	0.795727	-4.00843
949	SCARB1	scavenger receptor class B member 1	0.346218	0.0450721	0.647363	3.3712	2.41748	0.0266019	0.795727	-3.58476
133522	PPARGC1B	PPARG coactivator 1 beta	0.340805	0.0443546	0.637256	3.43233	2.41738	0.0266076	0.795727	-3.56776
89858	SIGLEC12	sialic acid binding Ig like lectin 12	1.66097	0.215947	3.106	-0.185485	2.41701	0.026628	0.795727	-4.1814
5553	PRG2	proteoglycan 2, pro eosinophil major basic protein	0.740857	0.0957607	1.38595	0.160393	2.41491	0.0267427	0.795727	-4.16122
2067	ERCC1	ERCC excision repair 1, endonuclease non-catalytic subunit	0.14619	0.0187453	0.273635	5.51363	2.41205	0.0268998	0.795727	-3.37306
5129	CDK18	cyclin dependent kinase 18	0.332533	0.0423094	0.622756	2.30758	2.40931	0.0270513	0.795727	-3.80412
5330	PLCB2	phospholipase C beta 2	0.218599	0.0277915	0.409406	9.14234	2.40904	0.0270664	0.795727	-3.39264
10430	TMEM147	transmembrane protein 147	0.163284	0.0207413	0.305827	5.57921	2.40874	0.0270831	0.795727	-3.37465
115098	CCDC124	coiled-coil domain containing 124	0.193228	0.02453	0.361927	5.17421	2.40852	0.027095	0.795727	-3.38709
114790	STK11IP	serine/threonine kinase 11 interacting protein	0.245466	0.0305618	0.460371	5.98284	2.4018	0.0274705	0.795727	-3.37588
6452	SH3BP2	SH3 domain binding protein 2	0.182907	0.0227153	0.343099	7.61376	2.40094	0.0275191	0.795727	-3.38173
85002	FAM86B1	family with sequence similarity 86 member B1 (gene/pseudogene)	1.02678	0.126355	1.9272	0.0287994	2.39784	0.0276938	0.795727	-4.20739
5536	PPP5C	protein phosphatase 5 catalytic subunit	0.289165	0.0353804	0.54295	5.50091	2.39591	0.0278034	0.795727	-3.39528
8843	HCAR3	hydroxycarboxylic acid receptor 3	0.877013	0.102756	1.65127	1.77595	2.38183	0.0286149	0.795727	-3.93093
388242	LOC388242	SAGA complex associated factor 29 pseudogene	0.383542	0.0446605	0.722423	1.57877	2.37988	0.0287289	0.795727	-3.96785
3257	HPS1	HPS1 biogenesis of lysosomal organelles complex 3 subunit 1	0.146036	0.0168173	0.275255	6.94173	2.37643	0.0289321	0.795727	-3.4094
23654	PLXNB2	plexin B2	0.320034	0.0360844	0.603983	7.72449	2.36999	0.0293148	0.795727	-3.42395
9064	MAP3K6	mitogen-activated protein kinase kinase kinase 6	0.257381	0.0286773	0.486085	3.64728	2.36643	0.0295278	0.795727	-3.5855
91582	RPS19BP1	ribosomal protein S19 binding protein 1	0.240839	0.0268222	0.454855	5.25992	2.3663	0.0295358	0.795727	-3.43876
51102	MECR	mitochondrial trans-2-enoyl-CoA reductase	0.290761	0.0323758	0.549147	2.94013	2.36624	0.0295392	0.795727	-3.71725
23645	PPP1R15A	protein phosphatase 1 regulatory subunit 15A	0.42469	0.0472633	0.802118	6.46647	2.36608	0.0295488	0.795727	-3.4223
22934	RPIA	ribose 5-phosphate isomerase A	0.212593	0.0236129	0.401574	5.61377	2.3655	0.0295838	0.795727	-3.43093
391257	SUMO1P1	SUMO1 pseudogene 1	0.904163	0.100153	1.70817	-0.72607	2.3647	0.0296321	0.795727	-4.27479
29903	CCDC106	coiled-coil domain containing 106	0.501158	0.0554792	0.946837	2.62325	2.36452	0.0296429	0.795727	-3.77732
6576	SLC25A1	solute carrier family 25 member 1	0.145499	0.016039	0.274958	5.40618	2.36328	0.0297179	0.795727	-3.43963
1152	CKB	creatine kinase B	0.834442	0.091152	1.57773	2.23918	2.36063	0.0298785	0.795727	-3.82551
388677	NOTCH2NLA	notch 2 N-terminal like A	0.310649	0.0336651	0.587634	5.03379	2.35834	0.0300184	0.795727	-3.45951
415116	PIM3	Pim-3 proto-oncogene, serine/threonine kinase	0.3584	0.0383203	0.678479	6.37611	2.35451	0.030253	0.795727	-3.43772
606500	SNORD68	small nucleolar RNA, C/D box 68	0.593577	0.0632129	1.12394	0.665081	2.35339	0.0303222	0.795727	-4.13021
6199	RPS6KB2	ribosomal protein S6 kinase B2	0.170595	0.0180686	0.323122	6.42	2.35186	0.0304164	0.795727	-3.44114
84973	SNHG7	small nucleolar RNA host gene 7	0.273903	0.0284687	0.519336	5.66044	2.34667	0.0307389	0.795727	-3.45593
6002	RGS12	regulator of G protein signaling 12	0.371203	0.0382127	0.704193	3.76437	2.34407	0.0309018	0.795727	-3.59258
114879	OSBPL5	oxysterol binding protein like 5	0.431506	0.0439426	0.819069	5.86833	2.34118	0.0310837	0.795727	-3.45899
84106	PRAM1	PML-RARA regulated adaptor molecule 1	0.329562	0.0328125	0.626311	6.80539	2.33528	0.0314584	0.795727	-3.46413
79155	TNIP2	TNFAIP3 interacting protein 2	0.164698	0.016328	0.313069	5.85652	2.33417	0.0315289	0.795727	-3.46778
5777	PTPN6	protein tyrosine phosphatase non-receptor type 6	0.178074	0.0175786	0.338569	8.80903	2.33308	0.031599	0.795727	-3.4837
126792	B3GALT6	beta-1,3-galactosyltransferase 6	0.223543	0.0218411	0.425245	5.10037	2.33046	0.031767	0.795727	-3.49194
7284	TUFM	Tu translation elongation factor, mitochondrial	0.162939	0.0158155	0.310062	7.72263	2.32881	0.0318735	0.795727	-3.47811
64072	CDH23	cadherin related 23	0.321888	0.0304283	0.613347	5.47561	2.32229	0.0322969	0.795727	-3.49063
203859	ANO5	anoctamin 5	0.84059	0.0789377	1.60224	0.271646	2.3207	0.0324015	0.795727	-4.1721
7268	TTC4	tetratricopeptide repeat domain 4	0.159889	0.0150126	0.304766	4.60927	2.32066	0.0324039	0.795727	-3.53135
10474	TADA3	transcriptional adaptor 3	0.190825	0.0178886	0.363761	6.4559	2.32028	0.032429	0.795727	-3.48339
10901	DHRS4	dehydrogenase/reductase 4	0.354452	0.0323624	0.676541	4.67527	2.31404	0.0328406	0.795727	-3.52887
94107	TMEM203	transmembrane protein 203	0.199594	0.0180581	0.38113	5.60823	2.31194	0.0329809	0.795727	-3.50144
2644	GCHFR	GTP cyclohydrolase I feedback regulator	0.265351	0.0239732	0.506729	3.61123	2.31161	0.0330027	0.795727	-3.64304
339210	C17orf67	chromosome 17 open reading frame 67	0.706027	0.0608129	1.35124	0.72703	2.30096	0.0337205	0.795727	-4.1119
54919	DNAAF5	dynein axonemal assembly factor 5	0.168463	0.0139006	0.323026	4.26693	2.29188	0.0343436	0.795727	-3.58979
441951	ZFAS1	ZNFX1 antisense RNA 1	0.250996	0.0198653	0.482126	6.85399	2.28349	0.0349285	0.795727	-3.533
29946	SERTAD3	SERTA domain containing 3	0.303394	0.0238989	0.58289	4.61348	2.28257	0.0349938	0.795727	-3.56744
151903	CCDC12	coiled-coil domain containing 12	0.205029	0.0160738	0.393984	5.39602	2.28164	0.0350591	0.795727	-3.54388
3206	HOXA10	homeobox A10	0.485438	0.0378988	0.932978	-0.0434702	2.28083	0.0351161	0.795727	-4.24417
4086	SMAD1	SMAD family member 1	0.433157	0.0335836	0.83273	2.04579	2.2795	0.0352104	0.795727	-3.94573
4123	MAN2C1	mannosidase alpha class 2C member 1	0.346278	0.0268324	0.665724	7.97147	2.27939	0.0352182	0.795727	-3.54577
5754	PTK7	protein tyrosine kinase 7 (inactive)	0.504936	0.0389023	0.970969	3.06772	2.2783	0.035296	0.795727	-3.75449
84262	PSMG3	proteasome assembly chaperone 3	0.321545	0.0239042	0.619186	4.50844	2.27164	0.0357712	0.795727	-3.59061
677777	SCARNA12	small Cajal body-specific RNA 12	0.350718	0.0260392	0.675397	1.72499	2.27141	0.0357882	0.795727	-3.98648
375790	AGRN	agrin	0.387856	0.0286875	0.747025	3.41871	2.27072	0.0358378	0.795727	-3.70878
5959	RDH5	retinol dehydrogenase 5	0.382381	0.0277642	0.736998	3.21664	2.2674	0.0360775	0.795727	-3.74544
9260	PDLIM7	PDZ and LIM domain 7	0.317682	0.0227881	0.612576	5.08868	2.26526	0.0362329	0.795727	-3.5722
84826	SFT2D3	SFT2 domain containing 3	0.155721	0.0109885	0.300454	4.36643	2.26241	0.0364404	0.795727	-3.61671
5300	PIN1	peptidylprolyl cis/trans isomerase, NIMA-interacting 1	0.141681	0.0099646	0.273398	5.61309	2.26184	0.0364821	0.795727	-3.566
26795	SNORD54	small nucleolar RNA, C/D box 54	0.572104	0.0402008	1.10401	0.553466	2.26169	0.0364933	0.795727	-4.16746
386597	GRASLND	glycosaminoglycan regulatory associated long non-coding RNA	0.770009	0.053646	1.48637	-0.698823	2.26023	0.0366001	0.795727	-4.31485
100507507	FAM131B-AS2	FAM131B antisense RNA 2	0.264724	0.0174533	0.511994	3.86423	2.25119	0.03727	0.795727	-3.66308
9040	UBE2M	ubiquitin conjugating enzyme E2 M	0.174294	0.0114803	0.337107	5.24963	2.25104	0.0372813	0.795727	-3.58769
951	CD37	CD37 molecule	0.163708	0.0106761	0.31674	8.58972	2.24946	0.0373989	0.795727	-3.58772
57140	RNPEPL1	arginyl aminopeptidase like 1	0.125329	0.00776891	0.24289	7.99417	2.24173	0.0379827	0.795727	-3.59362
2675	GFRA2	GDNF family receptor alpha 2	0.597843	0.0369979	1.15869	0.905899	2.24148	0.0380013	0.795727	-4.15244
60674	GAS5	growth arrest specific 5	0.257691	0.0158614	0.499521	5.56763	2.24068	0.0380619	0.795727	-3.59541
200232	FAM209A	family with sequence similarity 209 member A	0.538707	0.032555	1.04486	0.34642	2.23801	0.0382657	0.795727	-4.19822
11054	OGFR	opioid growth factor receptor	0.217724	0.0131198	0.422328	7.54928	2.2376	0.0382972	0.795727	-3.59647
2937	GSS	glutathione synthetase	0.146486	0.00878676	0.284186	5.44898	2.23695	0.0383475	0.795727	-3.60111
1843	DUSP1	dual specificity phosphatase 1	0.596335	0.0349957	1.15767	8.59379	2.23386	0.0385848	0.795727	-3.60855
64080	RBKS	ribokinase	0.547944	0.0317068	1.06418	0.132253	2.23192	0.0387349	0.795727	-4.24224
100125288	ZGLP1	zinc finger GATA like protein 1	0.38305	0.0221559	0.743945	2.76817	2.23186	0.0387394	0.795727	-3.83955
376497	SLC27A1	solute carrier family 27 member 1	0.229498	0.0125699	0.446426	5.17983	2.22461	0.0393039	0.795727	-3.62308
51006	SLC35C2	solute carrier family 35 member C2	0.238269	0.0130315	0.463506	6.39373	2.22442	0.0393185	0.795727	-3.61016
114625	ERMAP	erythroblast membrane associated protein (Scianna blood group)	0.244264	0.0132739	0.475254	4.2976	2.2236	0.0393831	0.795727	-3.66194
441212	RP9P	RP9 pseudogene	0.552061	0.0292679	1.07485	0.759936	2.22049	0.0396286	0.795727	-4.16505
84154	RPF2	ribosome production factor 2 homolog	0.2317	0.0120878	0.451313	3.50519	2.21851	0.0397854	0.795727	-3.75744
10170	DHRS9	dehydrogenase/reductase 9	0.87784	0.0457629	1.70992	1.87177	2.21841	0.0397926	0.795727	-4.0098
25920	NELFB	negative elongation factor complex member B	0.159868	0.00798095	0.311755	6.23964	2.21326	0.0402036	0.795727	-3.62494
56181	MTFR1L	mitochondrial fission regulator 1 like	0.171103	0.0085375	0.333669	5.89467	2.2132	0.0402084	0.795727	-3.62635
3145	HMBS	hydroxymethylbilane synthase	0.228352	0.0113202	0.445385	3.88913	2.21244	0.0402687	0.795727	-3.70707
26469	PTPN18	protein tyrosine phosphatase non-receptor type 18	0.170844	0.00838327	0.333305	8.59524	2.21127	0.0403628	0.795727	-3.63681
10422	UBAC1	UBA domain containing 1	0.203754	0.0099081	0.3976	5.40386	2.21025	0.0404454	0.795727	-3.63569
10921	RNPS1	RNA binding protein with serine rich domain 1	0.160812	0.00778658	0.313837	6.89196	2.20976	0.0404842	0.795727	-3.62983
984	CDK11B	cyclin dependent kinase 11B	0.228126	0.0110313	0.44522	6.4784	2.20961	0.0404962	0.795727	-3.62954
57804	POLD4	DNA polymerase delta 4, accessory subunit	0.263521	0.0124613	0.514582	6.79175	2.20714	0.0406964	0.795727	-3.63315
2879	GPX4	glutathione peroxidase 4	0.254021	0.011885	0.496157	7.3704	2.20598	0.0407903	0.795727	-3.63647
26205	GMEB2	glucocorticoid modulatory element binding protein 2	0.157463	0.00718111	0.307745	5.41736	2.20324	0.0410126	0.795727	-3.64485
51275	MAPKAPK5-AS1	MAPKAPK5 antisense RNA 1	0.193986	0.00868106	0.37929	5.31125	2.20128	0.0411736	0.795727	-3.6492
389634	LINC00937	long intergenic non-protein coding RNA 937	1.22311	0.0541332	2.39208	2.75294	2.20014	0.0412664	0.795727	-3.89436
6320	CLEC11A	C-type lectin domain containing 11A	0.335959	0.0148618	0.657056	2.82383	2.20009	0.0412706	0.795727	-3.85991
9552	SPAG7	sperm associated antigen 7	0.215492	0.00949802	0.421486	5.94077	2.19972	0.041301	0.795727	-3.64351
84293	PRXL2A	peroxiredoxin like 2A	0.352868	0.0152437	0.690492	2.0896	2.19771	0.0414667	0.795727	-4.00508
22982	DIP2C	disco interacting protein 2 homolog C	0.457817	0.0194574	0.896177	2.37135	2.1961	0.041599	0.795727	-3.95959
7620	ZNF69	zinc finger protein 69	0.385728	0.0163888	0.755067	1.7519	2.19607	0.0416014	0.795727	-4.03748
5090	PBX3	PBX homeobox 3	0.172019	0.00706363	0.336974	4.50999	2.19281	0.0418718	0.795727	-3.68872
728190	NUTM2A-AS1	NUTM2A antisense RNA 1	0.421563	0.0172424	0.825884	3.25073	2.19244	0.0419026	0.795727	-3.81023
10589	DRAP1	DR1 associated protein 1	0.218762	0.00894613	0.428578	6.55405	2.19242	0.0419039	0.795727	-3.652
11272	PRR4	proline rich 4	0.476706	0.0191876	0.934225	0.687448	2.19095	0.0420264	0.795727	-4.18025
9148	NEURL1	neuralized E3 ubiquitin protein ligase 1	0.505037	0.0196832	0.990391	4.14603	2.18804	0.0422698	0.795727	-3.71197
4005	LMO2	LIM domain only 2	0.406546	0.0157144	0.797378	6.44264	2.18731	0.042331	0.795727	-3.65868
1298	COL9A2	collagen type IX alpha 2 chain	0.449341	0.0170196	0.881663	4.29646	2.18555	0.0424794	0.795727	-3.70507
80054	CEBPA-DT	CEBPA divergent transcript	0.597979	0.0215131	1.17444	1.72721	2.18124	0.0428438	0.795727	-4.03884
252839	TMEM9	transmembrane protein 9	0.215651	0.0077151	0.423587	4.56753	2.18079	0.0428823	0.795727	-3.69956
57407	NMRAL1	NmrA like redox sensor 1	0.202636	0.00722016	0.398051	5.36522	2.18046	0.0429101	0.795727	-3.67353
23481	PES1	pescadillo ribosomal biogenesis factor 1	0.135937	0.00477344	0.2671	6.09324	2.17929	0.0430093	0.795727	-3.66952
5210	PFKFB4	6-phosphofructo-2-kinase/fructose-2,6-biphosphatase 4	0.259926	0.00899945	0.510852	5.06439	2.17818	0.043104	0.795727	-3.68476
2950	GSTP1	glutathione S-transferase pi 1	0.271563	0.00921228	0.533913	7.78359	2.1766	0.0432389	0.795727	-3.67572
7867	MAPKAPK3	MAPK activated protein kinase 3	0.220688	0.00745637	0.43392	7.20858	2.1763	0.0432652	0.795727	-3.67395
649	BMP1	bone morphogenetic protein 1	0.427099	0.0143885	0.839809	3.1164	2.17608	0.0432841	0.795727	-3.82945
9592	IER2	immediate early response 2	0.492207	0.0164181	0.967995	7.49065	2.17533	0.0433484	0.795727	-3.67672
1716	DGUOK	deoxyguanosine kinase	0.195504	0.00642138	0.384587	5.66307	2.17418	0.0434471	0.795727	-3.67851
7410	VAV2	vav guanine nucleotide exchange factor 2	0.287634	0.00939893	0.565869	4.37016	2.1738	0.0434797	0.795727	-3.72287
54682	MANSC1	MANSC domain containing 1	0.561127	0.0175081	1.10475	0.619737	2.17049	0.0437653	0.795727	-4.21149
5025	P2RX4	purinergic receptor P2X 4	0.170138	0.00519838	0.335078	4.97824	2.16904	0.043891	0.795727	-3.69651
90378	SAMD1	sterile alpha motif domain containing 1	0.222754	0.00675358	0.438755	5.01937	2.16851	0.0439367	0.795727	-3.69615
3748	KCNC3	potassium voltage-gated channel subfamily C member 3	0.674084	0.0200274	1.32814	0.108913	2.16715	0.0440549	0.795727	-4.27859
26121	PRPF31	pre-mRNA processing factor 31	0.140117	0.0041373	0.276097	5.97022	2.16674	0.0440905	0.795727	-3.6861
29924	EPN1	epsin 1	0.198623	0.00574843	0.391498	6.09275	2.16544	0.0442046	0.795727	-3.68733
168455	CCDC71L	coiled-coil domain containing 71 like	0.24544	0.00709542	0.483785	3.89743	2.16536	0.0442109	0.795727	-3.75601
90835	CFAP119	cilia and flagella associated protein 119	0.353212	0.00994912	0.696475	0.999232	2.16371	0.0443555	0.795727	-4.1488
284184	NDUFAF8	NADH:ubiquinone oxidoreductase complex assembly factor 8	0.398968	0.0110135	0.786923	4.20452	2.16246	0.0444653	0.795727	-3.73561
129293	TRABD2A	TraB domain containing 2A	0.48311	0.0123196	0.953901	6.17284	2.15779	0.0448772	0.795727	-3.69729
6846	XCL2	X-C motif chemokine ligand 2	1.12155	0.0283268	2.21478	2.2467	2.15725	0.044925	0.795727	-4.01835
83443	SF3B5	splicing factor 3b subunit 5	0.178	0.00443749	0.351562	6.35321	2.15653	0.0449892	0.795727	-3.69851
9620	CELSR1	cadherin EGF LAG seven-pass G-type receptor 1	0.622727	0.0151692	1.23028	2.66083	2.15527	0.0451012	0.795727	-3.94069
692227	SNORD104	small nucleolar RNA, C/D box 104	0.550657	0.0131273	1.08819	3.31767	2.15412	0.0452035	0.795727	-3.82933
55092	TMEM51	transmembrane protein 51	1.0607	0.0247993	2.09661	0.613162	2.15311	0.0452939	0.795727	-4.21421
375190	FAM228B	family with sequence similarity 228 member B	0.434011	0.00957503	0.858447	2.64386	2.1502	0.0455539	0.795727	-3.93336
152225	RDUR	RIG-I dependent antiviral response regulator RNA	0.874957	0.0191267	1.73079	0.445038	2.14976	0.0455937	0.795727	-4.21349
342538	NACA2	nascent polypeptide associated complex subunit alpha 2	0.564706	0.0121127	1.1173	-0.566749	2.14886	0.0456748	0.795727	-4.32582
8798	DYRK4	dual specificity tyrosine phosphorylation regulated kinase 4	0.236411	0.00483313	0.467989	3.74388	2.14665	0.0458738	0.795727	-3.79974
728448	PPIEL	peptidylprolyl isomerase E like (pseudogene)	0.659051	0.0132582	1.30484	2.91793	2.14594	0.0459385	0.795727	-3.90513
83937	RASSF4	Ras association domain family member 4	0.289256	0.005787	0.572726	7.00502	2.14569	0.0459604	0.795727	-3.71303
84320	ACBD6	acyl-CoA binding domain containing 6	0.163801	0.00313542	0.324466	4.29733	2.1438	0.046132	0.795727	-3.75613
606724	LOC606724	coronin 1A pseudogene	0.356829	0.00667633	0.706981	4.48828	2.14286	0.0462177	0.795727	-3.74287
116988	AGAP3	ArfGAP with GTPase domain, ankyrin repeat and PH domain 3	0.216487	0.00398871	0.428986	5.69001	2.14224	0.0462744	0.795727	-3.71912
5738	PTGFRN	prostaglandin F2 receptor inhibitor	0.577386	0.0102119	1.14456	1.07862	2.14063	0.0464213	0.795727	-4.17289
79047	KCTD15	potassium channel tetramerization domain containing 15	0.241859	0.00413996	0.479578	4.18951	2.13939	0.0465347	0.795727	-3.76967
752014	CEMP1	cementum protein 1	0.292727	0.0049838	0.58047	3.07374	2.13919	0.046553	0.795727	-3.8841
57664	PLEKHA4	pleckstrin homology domain containing A4	0.60332	0.00995285	1.19669	0.909873	2.13804	0.0466584	0.795727	-4.20704
93210	PGAP3	post-GPI attachment to proteins phospholipase 3	0.227605	0.0037217	0.451488	5.69375	2.13772	0.0466874	0.795727	-3.72455
7538	ZFP36	ZFP36 ring finger protein	0.362709	0.00575909	0.71966	8.26361	2.13669	0.0467819	0.795727	-3.72903
10580	SORBS1	sorbin and SH3 domain containing 1	0.491921	0.00760693	0.976234	-0.0594534	2.13579	0.0468647	0.795727	-4.29948
26791	SNORD58A	small nucleolar RNA, C/D box 58A	0.628647	0.00907479	1.24822	-0.127187	2.13356	0.0470705	0.795727	-4.28784
5372	PMM1	phosphomannomutase 1	0.205006	0.00277977	0.407232	4.64755	2.13167	0.0472461	0.795727	-3.75094
114984	FLYWCH2	FLYWCH family member 2	0.243263	0.00317871	0.483348	3.68543	2.13061	0.0473449	0.795727	-3.82191
4792	NFKBIA	NFKB inhibitor alpha	0.642076	0.00733658	1.27682	7.20268	2.12707	0.0476748	0.795727	-3.7373
256236	NAPSB	napsin B aspartic peptidase (pseudogene)	0.836749	0.00904296	1.66446	6.90465	2.12574	0.0477996	0.795727	-3.73866
6920	TCEA3	transcription elongation factor A3	0.436382	0.00448974	0.868275	3.88155	2.12463	0.0479042	0.795727	-3.81158
4298	MLLT1	MLLT1 super elongation complex subunit	0.152014	0.00143604	0.302591	6.22992	2.12282	0.0480743	0.795727	-3.74201
64097	EPB41L4A	erythrocyte membrane protein band 4.1 like 4A	0.385801	0.0033623	0.768241	3.46982	2.12125	0.0482223	0.795727	-3.85041
25771	TBC1D22A	TBC1 domain family member 22A	0.143969	0.0011663	0.286772	5.93952	2.11994	0.0483466	0.795727	-3.74632
2101	ESRRA	estrogen related receptor alpha	0.223327	0.0016851	0.444969	5.72363	2.11875	0.0484592	0.795727	-3.74842
54461	FBXW5	F-box and WD repeat domain containing 5	0.174399	0.00131445	0.347483	7.39476	2.11873	0.048461	0.795727	-3.74819
80755	AARSD1	alanyl-tRNA synthetase domain containing 1	0.198009	0.00144405	0.394573	4.53353	2.11821	0.0485105	0.795727	-3.7725
60490	PPCDC	phosphopantothenoylcysteine decarboxylase	0.245531	0.00167646	0.489386	3.86771	2.11722	0.0486049	0.795727	-3.80717
5986	RFNG	RFNG O-fucosylpeptide 3-beta-N-acetylglucosaminyltransferase	0.26691	0.00167731	0.532143	5.34756	2.11606	0.0487154	0.795727	-3.75463
284185	LINC00482	long intergenic non-protein coding RNA 482	0.683043	0.00370691	1.36238	1.51888	2.11424	0.0488897	0.795727	-4.1241
4946	OAZ1	ornithine decarboxylase antizyme 1	0.192334	0.00102959	0.383638	9.94371	2.11408	0.0489048	0.795727	-3.76932
728084	LINC02458	long intergenic non-protein coding RNA 2458	1.34214	0.00600776	2.67827	-1.02885	2.11222	0.0490835	0.795727	-4.36102
688	KLF5	KLF transcription factor 5	0.467076	0.00192126	0.932231	1.00236	2.11145	0.0491575	0.795727	-4.19598
161742	SPRED1	sprouty related EVH1 domain containing 1	0.444151	0.00156887	0.886733	2.3736	2.11022	0.0492762	0.795727	-4.01548
80256	ATOSB	atos homolog B	0.242512	0.00074759	0.484277	5.92523	2.10927	0.049368	0.795727	-3.75972
51280	GOLM1	golgi membrane protein 1	0.313847	0.000914218	0.626779	4.71918	2.10891	0.0494028	0.795727	-3.77548
219854	TMEM218	transmembrane protein 218	0.18036	0.000505066	0.360214	4.27564	2.10867	0.0494258	0.795727	-3.79843
338758	ATP2B1-AS1	ATP2B1 antisense RNA 1	0.558582	0.000698408	1.11647	2.75717	2.1054	0.0497433	0.795727	-3.95151
26509	MYOF	myoferlin	0.590608	0.00036309	1.18085	4.61213	2.10406	0.0498737	0.795727	-3.78791
39	ACAT2	acetyl-CoA acetyltransferase 2	0.162601	5.57967e-05	0.325146	3.82221	2.10349	0.0499295	0.795727	-3.83719

## Sheet: Table S6
Supplementary Table S6: Non-GO-enriched downregulated genes.
ENTREZID	SYMBOL	GENENAME	log2FC	CI.L	CI.R	AveExpr	t	P.Value	adj.P.Val	B
29909	GPR171	G protein-coupled receptor 171	-0.646638	-0.910638	-0.382639	4.59964	-5.1505	6.96695e-05	0.308357	-0.283666
4238	MFAP3	microfibril associated protein 3	-0.336586	-0.506226	-0.166946	4.42017	-4.17214	0.000585996	0.795727	-1.37559
122809	SOCS4	suppressor of cytokine signaling 4	-0.261268	-0.394279	-0.128256	4.94135	-4.13036	0.000642676	0.795727	-1.18756
22908	SACM1L	SAC1 like phosphatidylinositide phosphatase	-0.327644	-0.502405	-0.152884	6.46281	-3.9423	0.000974462	0.795727	-1.19943
4552	MTRR	5-methyltetrahydrofolate-homocysteine methyltransferase reductase	-0.281964	-0.433842	-0.130086	5.35075	-3.90382	0.00106118	0.795727	-1.37537
285513	GPRIN3	GPRIN family member 3	-0.612326	-0.944988	-0.279664	3.74544	-3.87053	0.00114243	0.795727	-2.11563
57337	SENP7	SUMO specific peptidase 7	-0.293485	-0.455877	-0.131093	5.56376	-3.80025	0.00133497	0.795727	-1.47778
2744	GLS	glutaminase	-0.297872	-0.464823	-0.130921	5.91981	-3.75172	0.00148655	0.795727	-1.49755
2957	GTF2A1	general transcription factor IIA subunit 1	-0.788572	-1.2313	-0.345842	1.72456	-3.74536	0.00150766	0.795727	-3.29203
8548	BLZF1	basic leucine zipper nuclear factor 1	-0.445279	-0.697269	-0.193288	3.13369	-3.71568	0.00161015	0.795727	-2.52957
80143	SIKE1	suppressor of IKBKE 1	-0.240522	-0.376673	-0.10437	5.4867	-3.7147	0.00161365	0.795727	-1.60332
387751	GVINP1	GTPase, very large interferon inducible pseudogene 1	-0.371092	-0.589169	-0.153014	6.18895	-3.57818	0.00218317	0.795727	-1.73027
728377	ARHGEF34P	Rho guanine nucleotide exchange factor 34, pseudogene	-0.903096	-1.43669	-0.369506	0.312201	-3.55891	0.0022782	0.795727	-3.78912
26018	LRIG1	leucine rich repeats and immunoglobulin like domains 1	-0.450032	-0.71817	-0.181894	5.16451	-3.5292	0.0024329	0.795727	-1.92589
60526	LDAH	lipid droplet associated hydrolase	-0.365089	-0.584406	-0.145771	3.39691	-3.50039	0.00259286	0.795727	-2.55245
285267	ZNF619	zinc finger protein 619	-0.463552	-0.743112	-0.183992	2.14953	-3.4867	0.00267244	0.795727	-3.17352
163590	TOR1AIP2	torsin 1A interacting protein 2	-0.45475	-0.730647	-0.178853	3.25834	-3.46591	0.00279801	0.795727	-2.70025
57700	FHIP2A	FHF complex subunit HOOK interacting protein 2A	-0.340846	-0.556113	-0.125579	4.90506	-3.32944	0.00377971	0.795727	-2.21683
54900	LAX1	lymphocyte transmembrane adaptor 1	-0.503851	-0.822262	-0.18544	4.48464	-3.3274	0.00379675	0.795727	-2.35614
257068	PLCXD2	phosphatidylinositol specific phospholipase C X domain containing 2	-0.877271	-1.4356	-0.318947	0.601387	-3.30399	0.00399722	0.795727	-3.8324
100129550	LINC02035	long intergenic non-protein coding RNA 2035	-0.325336	-0.533921	-0.11675	4.28636	-3.27973	0.00421595	0.795727	-2.43719
23528	ZNF281	zinc finger protein 281	-0.44033	-0.723208	-0.157453	3.48509	-3.27319	0.00427697	0.795727	-2.80737
149013	NBPF12	NBPF member 12	-0.51388	-0.844877	-0.182883	4.7729	-3.26459	0.00435843	0.795727	-2.34913
152485	ZNF827	zinc finger protein 827	-0.642912	-1.05875	-0.227077	1.85165	-3.25103	0.00449	0.795727	-3.46375
4659	PPP1R12A	protein phosphatase 1 regulatory subunit 12A	-0.197404	-0.325323	-0.0694838	6.43136	-3.24495	0.00455027	0.795727	-2.18883
23036	ZNF292	zinc finger protein 292	-0.268959	-0.443564	-0.0943544	5.58943	-3.23908	0.00460926	0.795727	-2.24843
26278	SACS	sacsin molecular chaperone	-0.291644	-0.481662	-0.101625	5.3255	-3.22736	0.00472912	0.795727	-2.29414
166968	MIER3	MIER family member 3	-0.215343	-0.355732	-0.0749551	4.20188	-3.22546	0.00474887	0.795727	-2.53309
51281	ANKMY1	ankyrin repeat and MYND domain containing 1	-0.319051	-0.527669	-0.110434	4.10406	-3.21589	0.0048495	0.795727	-2.58498
134553	C5orf24	chromosome 5 open reading frame 24	-0.328816	-0.544657	-0.112975	4.67546	-3.20339	0.00498399	0.795727	-2.43822
1880	GPR183	G protein-coupled receptor 183	-0.456368	-0.755953	-0.156782	5.69037	-3.20321	0.00498599	0.795727	-2.30053
9439	MED23	mediator complex subunit 23	-0.23196	-0.384266	-0.0796549	5.61168	-3.2025	0.00499371	0.795727	-2.2926
8867	SYNJ1	synaptojanin 1	-0.227768	-0.377731	-0.0778052	4.77723	-3.19374	0.00509034	0.795727	-2.42855
1371	CPOX	coproporphyrinogen oxidase	-0.251593	-0.419974	-0.0832121	4.89047	-3.14193	0.00570059	0.795727	-2.46296
56650	CLDND1	claudin domain containing 1	-0.319779	-0.534121	-0.105436	6.26701	-3.13713	0.00576061	0.795727	-2.34552
3161	HMMR	hyaluronan mediated motility receptor	-1.14081	-1.91204	-0.369581	0.34138	-3.11043	0.00610599	0.795727	-3.94318
23143	LRCH1	leucine rich repeats and calponin homology domain containing 1	-0.294865	-0.495674	-0.0940564	4.2185	-3.08768	0.00641618	0.795727	-2.68652
7700	ZNF141	zinc finger protein 141	-0.747028	-1.25591	-0.238146	1.71268	-3.08681	0.00642822	0.795727	-3.62939
23731	TMEM245	transmembrane protein 245	-0.281542	-0.473669	-0.0894147	5.4991	-3.08138	0.00650468	0.795727	-2.47368
257177	CFAP126	cilia and flagella associated protein 126	-0.493187	-0.83144	-0.154934	1.33018	-3.06592	0.00672715	0.795727	-3.71426
162681	C18orf54	chromosome 18 open reading frame 54	-0.566303	-0.957537	-0.175069	1.52623	-3.04371	0.00705966	0.795727	-3.65734
23102	TBC1D2B	TBC1 domain family member 2B	-0.243591	-0.41257	-0.0746112	5.97106	-3.03122	0.00725368	0.795727	-2.50798
55832	CAND1	cullin associated and neddylation dissociated 1	-0.288047	-0.488088	-0.0880073	6.10376	-3.02787	0.00730654	0.795727	-2.50686
124540	MSI2	musashi RNA binding protein 2	-0.34817	-0.590509	-0.105831	3.53029	-3.02105	0.0074154	0.795727	-2.99583
402682	UFSP1	UFM1 specific peptidase 1	-1.0531	-1.78754	-0.318666	-0.128036	-3.01514	0.00751114	0.795727	-4.11176
23035	PHLPP2	PH domain and leucine rich repeat protein phosphatase 2	-0.312753	-0.531599	-0.0939077	3.4867	-3.00507	0.00767675	0.795727	-3.01351
28821	IGLV1-50	immunoglobulin lambda variable 1-50 (non-functional)	-1.47845	-2.51381	-0.443093	-0.407134	-3.00267	0.00771685	0.795727	-4.0932
84815	MGC12916	uncharacterized protein MGC12916	-0.789818	-1.34315	-0.236488	1.73231	-3.00147	0.0077369	0.795727	-3.65877
54014	BRWD1	bromodomain and WD repeat domain containing 1	-0.248013	-0.422312	-0.0737141	5.80733	-2.99206	0.0078961	0.795727	-2.57015
148867	SLC30A7	solute carrier family 30 member 7	-0.250021	-0.426083	-0.0739595	5.17597	-2.98609	0.00799881	0.795727	-2.63862
26505	CNNM3	cyclin and CBS domain divalent metal cation transport mediator 3	-0.245607	-0.419588	-0.0716266	5.7756	-2.96846	0.00830968	0.795727	-2.60514
55088	CCDC186	coiled-coil domain containing 186	-0.474501	-0.812249	-0.136753	3.99899	-2.95417	0.00857027	0.795727	-2.93734
3575	IL7R	interleukin 7 receptor	-0.575348	-0.985213	-0.165482	7.4967	-2.95175	0.008615	0.795727	-2.61602
23283	CSTF2T	cleavage stimulation factor subunit 2 tau variant	-0.202777	-0.349491	-0.0560635	5.57331	-2.90629	0.00950201	0.795727	-2.70972
55870	ASH1L	ASH1 like histone lysine methyltransferase	-0.285987	-0.493572	-0.0784019	5.68739	-2.89695	0.00969491	0.795727	-2.71411
5922	RASA2	RAS p21 protein activator 2	-0.501705	-0.865911	-0.137498	4.30104	-2.89662	0.00970182	0.795727	-2.93253
3738	KCNA3	potassium voltage-gated channel subfamily A member 3	-0.375328	-0.648	-0.102656	4.5808	-2.89442	0.00974779	0.795727	-2.861
4289	MKLN1	muskelin 1	-0.168368	-0.291151	-0.0455847	5.65056	-2.88344	0.00998053	0.795727	-2.73291
56255	TMX4	thioredoxin related transmembrane protein 4	-0.330481	-0.571668	-0.0892944	5.05664	-2.88127	0.0100272	0.795727	-2.79387
116068	LYSMD3	LysM domain containing 3	-0.295227	-0.511031	-0.0794226	4.57473	-2.87665	0.0101273	0.795727	-2.87177
54832	VPS13C	vacuolar protein sorting 13 homolog C	-0.234683	-0.406318	-0.0630474	7.19925	-2.87518	0.0101592	0.795727	-2.72089
57223	PPP4R3B	protein phosphatase 4 regulatory subunit 3B	-0.174742	-0.302812	-0.0466717	6.7219	-2.86906	0.0102936	0.795727	-2.72519
3770	KCNJ14	potassium inwardly rectifying channel subfamily J member 14	-0.779291	-1.35198	-0.206598	0.0592053	-2.86134	0.0104657	0.795727	-4.07814
3672	ITGA1	integrin subunit alpha 1	-1.20868	-2.09979	-0.317581	0.245976	-2.85217	0.0106733	0.795727	-4.06397
123036	TC2N	tandem C2 domains, nuclear	-0.336318	-0.584992	-0.0876444	7.09561	-2.84388	0.0108647	0.795727	-2.76487
9831	ZNF623	zinc finger protein 623	-0.287598	-0.500918	-0.074277	4.06577	-2.83494	0.0110748	0.795727	-3.02682
54899	PXK	PX domain containing serine/threonine kinase like	-0.397723	-0.692731	-0.102714	4.2113	-2.83489	0.0110759	0.795727	-3.01519
120534	ARL14EP	ARF like GTPase 14 effector protein	-0.282606	-0.493241	-0.0719718	4.91094	-2.82126	0.0114036	0.795727	-2.89305
117289	TAGAP	T cell activation RhoGTPase activating protein	-0.270465	-0.472186	-0.0687448	7.53414	-2.81937	0.0114498	0.795727	-2.80462
222236	NAPEPLD	N-acyl phosphatidylethanolamine phospholipase D	-0.276346	-0.482584	-0.0701079	3.59803	-2.81757	0.0114939	0.795727	-3.1638
57189	DENND11	DENN domain containing 11	-0.26297	-0.459476	-0.0664639	6.39791	-2.81398	0.0115825	0.795727	-2.80408
6309	SC5D	sterol-C5-desaturase	-0.28918	-0.506077	-0.0722817	3.92067	-2.80352	0.0118443	0.795727	-3.09627
656	BMP8B	bone morphogenetic protein 8b	-0.598314	-1.04754	-0.149091	1.96338	-2.80064	0.0119172	0.795727	-3.67114
219844	HYLS1	HYLS1 centriolar and ciliogenesis associated	-0.446942	-0.782759	-0.111126	2.39147	-2.7986	0.0119694	0.795727	-3.53532
375743	PTAR1	protein prenyltransferase alpha subunit repeat containing 1	-0.261455	-0.458991	-0.0639199	5.77107	-2.78319	0.0123692	0.795727	-2.86501
23190	UBXN4	UBX domain protein 4	-0.178044	-0.312712	-0.0433763	7.12417	-2.78006	0.012452	0.795727	-2.85466
23002	DAAM1	dishevelled associated activator of morphogenesis 1	-0.433903	-0.763534	-0.104271	2.52124	-2.76793	0.0127781	0.795727	-3.54471
93550	ZFAND4	zinc finger AN1-type containing 4	-0.322676	-0.567928	-0.0774243	3.61506	-2.76659	0.0128144	0.795727	-3.21072
10885	WDR3	WD repeat domain 3	-0.216488	-0.38136	-0.0516157	4.63107	-2.76107	0.012966	0.795727	-3.00595
285172	HYCC2	hyccin PI4KA lipid kinase complex subunit 2	-0.194397	-0.342744	-0.0460508	5.01951	-2.75552	0.0131199	0.795727	-2.95742
64864	RFX7	regulatory factor X7	-0.308294	-0.543738	-0.0728498	5.00424	-2.75339	0.0131794	0.795727	-2.96372
10773	ZBTB6	zinc finger and BTB domain containing 6	-0.439745	-0.776136	-0.103354	3.77674	-2.74883	0.0133079	0.795727	-3.20144
51715	RAB23	RAB23, member RAS oncogene family	-0.652998	-1.15378	-0.152212	0.531194	-2.7419	0.0135054	0.795727	-4.03881
9108	MTMR7	myotubularin related protein 7	-0.494094	-0.873511	-0.114678	1.37043	-2.73832	0.0136084	0.795727	-3.84282
9994	CASP8AP2	caspase 8 associated protein 2	-0.227746	-0.402729	-0.0527626	5.45013	-2.73681	0.013652	0.795727	-2.94866
6526	SLC5A3	solute carrier family 5 member 3	-0.213007	-0.37737	-0.0486445	5.21838	-2.7251	0.0139957	0.795727	-2.97525
79879	CCDC134	coiled-coil domain containing 134	-0.563134	-0.998392	-0.127876	1.0196	-2.72055	0.0141314	0.795727	-3.93879
127833	SYT2	synaptotagmin 2	-0.591262	-1.0492	-0.13332	-0.269408	-2.71494	0.0143003	0.795727	-4.1737
400818	NBPF9	NBPF member 9	-0.484054	-0.859671	-0.108437	5.03261	-2.70981	0.0144565	0.795727	-3.03094
9194	SLC16A7	solute carrier family 16 member 7	-0.503195	-0.894172	-0.112217	1.80469	-2.70629	0.0145647	0.795727	-3.81441
162972	ZNF550	zinc finger protein 550	-0.490992	-0.873204	-0.108779	2.62	-2.70122	0.0147219	0.795727	-3.58757
64895	PAPOLG	poly(A) polymerase gamma	-0.225652	-0.401388	-0.0499158	4.97232	-2.70003	0.014759	0.795727	-3.03605
122509	IFI27L1	interferon alpha inducible protein 27 like 1	-0.535811	-0.953938	-0.117684	1.58729	-2.6946	0.0149295	0.795727	-3.80038
100129917	PCGF3-AS1	PCGF3 antisense RNA 1	-0.707858	-1.26084	-0.154878	0.572587	-2.69171	0.0150211	0.795727	-4.05473
1901	S1PR1	sphingosine-1-phosphate receptor 1	-0.325803	-0.581188	-0.0704175	6.85508	-2.68256	0.0153143	0.795727	-2.98807
158427	TSTD2	thiosulfate sulfurtransferase like domain containing 2	-0.384939	-0.687865	-0.0820137	2.68035	-2.67207	0.0156575	0.795727	-3.56794
55127	HEATR1	HEAT repeat containing 1	-0.180225	-0.322228	-0.0382231	6.0678	-2.66877	0.0157667	0.795727	-3.01232
100190986	LOC100190986	uncharacterized LOC100190986	-0.713951	-1.27653	-0.151374	2.47308	-2.66856	0.0157737	0.795727	-3.6305
27107	ZBTB11	zinc finger and BTB domain containing 11	-0.187202	-0.335707	-0.0386962	5.51976	-2.65068	0.0163795	0.795727	-3.05849
23269	MGA	MAX dimerization protein MGA	-0.201881	-0.362204	-0.041559	5.45604	-2.64785	0.0164776	0.795727	-3.06709
55540	IL17RB	interleukin 17 receptor B	-0.675257	-1.21362	-0.136891	2.40777	-2.63744	0.0168426	0.795727	-3.63389
54497	HEATR5B	HEAT repeat containing 5B	-0.198541	-0.357043	-0.0400388	6.09139	-2.63394	0.0169669	0.795727	-3.05977
10905	MAN1A2	mannosidase alpha class 1A member 2	-0.459918	-0.827735	-0.0921005	4.02947	-2.62929	0.0171334	0.795727	-3.27636
114801	TMEM200A	transmembrane protein 200A	-0.652592	-1.17544	-0.129746	0.596298	-2.62457	0.0173042	0.795727	-4.10259
11262	SP140	SP140 nuclear body protein	-0.1871	-0.337339	-0.0368618	5.81532	-2.61869	0.0175193	0.795727	-3.08711
56946	EMSY	EMSY transcriptional repressor, BRCA2 interacting	-0.253261	-0.45728	-0.0492429	4.3349	-2.6103	0.0178305	0.795727	-3.22792
2530	FUT8	fucosyltransferase 8	-0.295535	-0.534149	-0.0569205	3.61268	-2.60437	0.0180534	0.795727	-3.37347
8439	NSMAF	neutral sphingomyelinase activation associated factor	-0.173602	-0.3141	-0.0331036	5.75697	-2.59821	0.0182881	0.795727	-3.11748
23033	DOP1A	DOP1 leucine zipper like protein A	-0.27886	-0.504985	-0.0527352	4.78878	-2.59316	0.0184826	0.795727	-3.19041
113251	LARP4	La ribonucleoprotein 4	-0.241753	-0.43791	-0.0455966	4.6519	-2.59155	0.0185448	0.795727	-3.20889
9728	SECISBP2L	SECIS binding protein 2 like	-0.192169	-0.348094	-0.0362438	5.59618	-2.59154	0.0185452	0.795727	-3.13459
3964	LGALS8	galectin 8	-0.285851	-0.518183	-0.0535188	5.12253	-2.58715	0.0187165	0.795727	-3.17147
113263	GLCCI1	glucocorticoid induced 1	-0.319447	-0.579183	-0.0597112	5.21338	-2.58617	0.0187547	0.795727	-3.16299
9497	SLC4A7	solute carrier family 4 member 7	-0.46075	-0.835398	-0.0861014	5.06638	-2.58602	0.0187607	0.795727	-3.18076
30001	ERO1A	endoplasmic reticulum oxidoreductase 1 alpha	-0.337266	-0.61208	-0.0624524	4.99842	-2.58063	0.0189736	0.795727	-3.19564
1378	CR1	complement C3b/C4b receptor 1 (Knops blood group)	-0.389531	-0.707687	-0.0713743	5.18043	-2.57449	0.0192183	0.795727	-3.19096
9532	BAG2	BAG cochaperone 2	-0.396368	-0.720722	-0.0720137	2.21096	-2.56963	0.0194148	0.795727	-3.75043
54878	DPP8	dipeptidyl peptidase 8	-0.289739	-0.527331	-0.0521481	4.13059	-2.5643	0.0196321	0.795727	-3.318
221079	ARL5B	ARF like GTPase 5B	-0.624176	-1.13819	-0.110158	1.90805	-2.5534	0.0200831	0.795727	-3.84634
254048	UBN2	ubinuclein 2	-0.20019	-0.365128	-0.0352507	4.86028	-2.55217	0.0201349	0.795727	-3.23294
132884	EVC2	EvC ciliary complex subunit 2	-0.942577	-1.71951	-0.165644	0.304182	-2.55108	0.0201807	0.795727	-4.10825
79809	TTC21B	tetratricopeptide repeat domain 21B	-0.210441	-0.384252	-0.0366302	3.81625	-2.54592	0.0203989	0.795727	-3.39162
23621	BACE1	beta-secretase 1	-0.314487	-0.574995	-0.0539793	3.91576	-2.53848	0.0207174	0.795727	-3.38935
389677	RBM12B	RNA binding motif protein 12B	-0.306274	-0.560096	-0.0524522	3.9815	-2.5373	0.0207681	0.795727	-3.38942
285346	ZNF852	zinc finger protein 852	-0.418993	-0.766324	-0.0716626	1.9679	-2.53662	0.0207977	0.795727	-3.83383
55175	KLHL11	kelch like family member 11	-0.786417	-1.4407	-0.132134	0.788344	-2.52743	0.0211991	0.795727	-4.09251
7586	ZKSCAN1	zinc finger with KRAB and SCAN domains 1	-0.27324	-0.501591	-0.0448886	4.67751	-2.51612	0.0217028	0.795727	-3.30257
83448	PUS7L	pseudouridine synthase 7 like	-0.310899	-0.571247	-0.0505502	2.62334	-2.51105	0.0219325	0.795727	-3.7081
93587	TRMT10A	tRNA methyltransferase 10A	-0.375177	-0.691982	-0.0583716	2.25557	-2.4902	0.0229005	0.795727	-3.78832
130589	GALM	galactose mutarotase	-0.245861	-0.454229	-0.0374932	4.26848	-2.48113	0.0233342	0.795727	-3.38211
6654	SOS1	SOS Ras/Rac guanine nucleotide exchange factor 1	-0.230977	-0.427036	-0.0349182	6.11448	-2.47727	0.0235212	0.795727	-3.27429
79085	SLC25A23	solute carrier family 25 member 23	-0.319742	-0.591871	-0.047613	4.18876	-2.47068	0.0238438	0.795727	-3.41408
283349	RASSF3	Ras association domain family member 3	-0.33846	-0.626812	-0.0501094	4.87299	-2.46818	0.0239668	0.795727	-3.34954
5272	SERPINB9	serpin family B member 9	-0.319114	-0.591612	-0.0466148	6.55548	-2.46247	0.0242508	0.795727	-3.29183
653631	LOC653631	axin interactor, dorsalization associated pseudogene	-0.321068	-0.595601	-0.0465343	3.85902	-2.45919	0.0244155	0.795727	-3.48752
442075	EMC3-AS1	EMC3 antisense RNA 1	-0.426935	-0.792939	-0.060932	1.48343	-2.45283	0.0247375	0.795727	-3.9923
64766	S100PBP	S100P binding protein	-0.236611	-0.439829	-0.0333926	5.2283	-2.44829	0.02497	0.795727	-3.34053
440515	ZNF506	zinc finger protein 506	-0.271521	-0.505096	-0.0379465	3.9398	-2.44438	0.0251718	0.795727	-3.49256
54726	OTUD4	OTU deubiquitinase 4	-0.205773	-0.382954	-0.028591	5.81936	-2.44208	0.0252913	0.795727	-3.32741
414245	DNAJC9-AS1	DNAJC9 and MRPS16 antisense RNA 1	-0.416562	-0.776412	-0.0567111	1.12097	-2.43415	0.0257069	0.795727	-4.04065
84230	LRRC8C	leucine rich repeat containing 8 VRAC subunit C	-0.178285	-0.332493	-0.0240777	6.45237	-2.43109	0.0258693	0.795727	-3.33451
10663	CXCR6	C-X-C motif chemokine receptor 6	-1.3271	-2.47592	-0.178288	3.1483	-2.4291	0.0259751	0.795727	-3.70996
54762	GRAMD1C	GRAM domain containing 1C	-0.545369	-1.01834	-0.0723962	0.253413	-2.42463	0.0262148	0.795727	-4.18774
51496	CTDSPL2	CTD small phosphatase like 2	-0.2265	-0.423083	-0.0299163	4.67907	-2.42277	0.0263151	0.795727	-3.41397
2004	ELK3	ETS transcription factor ELK3	-0.354537	-0.662283	-0.0467904	4.70975	-2.42248	0.0263309	0.795727	-3.41825
387357	THEMIS	thymocyte selection associated	-0.313182	-0.585414	-0.0409496	5.57115	-2.41907	0.0265156	0.795727	-3.36847
91833	WDR20	WD repeat domain 20	-0.215661	-0.403194	-0.0281274	4.40471	-2.41815	0.0265655	0.795727	-3.44265
34	ACADM	acyl-CoA dehydrogenase medium chain	-0.227575	-0.42589	-0.0292598	4.84911	-2.41301	0.0268469	0.795727	-3.41245
23395	LARS2	leucyl-tRNA synthetase 2, mitochondrial	-0.258681	-0.484439	-0.0329237	3.41695	-2.40943	0.0270449	0.795727	-3.6076
55212	BBS7	Bardet-Biedl syndrome 7	-0.287607	-0.538642	-0.0365721	2.92866	-2.40911	0.0270626	0.795727	-3.70278
90338	ZNF160	zinc finger protein 160	-0.225808	-0.423141	-0.0284755	5.10864	-2.4062	0.0272243	0.795727	-3.40206
57546	PDP2	pyruvate dehydrogenase phosphatase catalytic subunit 2	-0.459176	-0.86052	-0.0578325	1.39313	-2.40577	0.0272483	0.795727	-4.01822
11051	NUDT21	nudix hydrolase 21	-0.209029	-0.391732	-0.0263264	6.50682	-2.40576	0.0272487	0.795727	-3.36879
11116	CEP43	centrosomal protein 43	-0.290813	-0.545372	-0.0362538	3.22395	-2.40224	0.027446	0.795727	-3.64425
79986	ZNF702P	zinc finger protein 702, pseudogene	-0.819954	-1.53949	-0.100422	0.709083	-2.39624	0.0277849	0.795727	-4.14798
8123	PWAR5	Prader Willi/Angelman region RNA 5	-0.879903	-1.65256	-0.107246	0.0254739	-2.39463	0.0278763	0.795727	-4.24153
283932	FBXL19-AS1	FBXL19 antisense RNA 1	-0.464676	-0.873298	-0.0560542	1.15223	-2.39122	0.0280715	0.795727	-4.04683
84146	ZNF644	zinc finger protein 644	-0.204964	-0.385522	-0.0244064	4.49119	-2.387	0.0283146	0.795727	-3.47432
440823	MIAT	myocardial infarction associated transcript	-0.520263	-0.97951	-0.061016	7.37882	-2.38214	0.0285969	0.795727	-3.4044
285282	RABL3	RAB, member of RAS oncogene family like 3	-0.195115	-0.36751	-0.0227207	4.2873	-2.3799	0.0287281	0.795727	-3.499
135293	PM20D2	peptidase M20 domain containing 2	-0.242009	-0.456262	-0.0277565	4.01155	-2.37518	0.029006	0.795727	-3.5438
119016	AGAP4	ArfGAP with GTPase domain, ankyrin repeat and PH domain 4	-0.803721	-1.51571	-0.0917317	3.44902	-2.37368	0.0290947	0.795727	-3.62142
29126	CD274	CD274 molecule	-0.458126	-0.865069	-0.0511838	2.28337	-2.36724	0.029479	0.795727	-3.88047
57186	RALGAPA2	Ral GTPase activating protein catalytic subunit alpha 2	-0.448011	-0.846455	-0.0495673	3.26894	-2.36435	0.0296531	0.795727	-3.69859
4773	NFATC2	nuclear factor of activated T cells 2	-0.605424	-1.14508	-0.0657738	3.40311	-2.35906	0.0299747	0.795727	-3.68885
79850	TLCD3A	TLC domain containing 3A	-0.370518	-0.701665	-0.0393711	0.912198	-2.35277	0.0303604	0.795727	-4.09374
9881	TRANK1	tetratricopeptide repeat and ankyrin repeat containing 1	-0.260521	-0.493433	-0.0276092	6.26516	-2.35203	0.0304063	0.795727	-3.44199
79828	METTL8	methyltransferase 8, tRNA N3-cytidine	-0.212926	-0.403555	-0.0222972	3.63018	-2.34872	0.0306114	0.795727	-3.62653
2618	GART	phosphoribosylglycinamide formyltransferase, phosphoribosylglycinamide synthetase, phosphoribosylaminoimidazole synthetase	-0.181536	-0.344104	-0.018968	5.39702	-2.34811	0.0306493	0.795727	-3.46332
7576	ZNF28	zinc finger protein 28	-0.406078	-0.770049	-0.0421077	3.7447	-2.34603	0.0307788	0.795727	-3.62843
23112	TNRC6B	trinucleotide repeat containing adaptor 6B	-0.201712	-0.38313	-0.0202936	5.93186	-2.33798	0.0312861	0.795727	-3.46424
8880	FUBP1	far upstream element binding protein 1	-0.243345	-0.462268	-0.0244228	6.01476	-2.33735	0.0313264	0.795727	-3.46488
28903	IGKV1D-12	immunoglobulin kappa variable 1D-12	-1.23805	-2.35372	-0.122371	1.24989	-2.3334	0.031578	0.795727	-4.08743
54887	BLTP3A	bridge-like lipid transfer protein family member 3A	-0.265141	-0.504129	-0.0261519	4.36818	-2.33287	0.0316125	0.795727	-3.53971
132789	GNPDA2	glucosamine-6-phosphate deaminase 2	-0.230945	-0.439208	-0.0226826	3.45497	-2.33179	0.0316818	0.795727	-3.67995
57532	NUFIP2	nuclear FMR1 interacting protein 2	-0.128252	-0.24428	-0.0122236	6.85357	-2.32429	0.0321665	0.795727	-3.47843
4012	LNPEP	leucyl and cystinyl aminopeptidase	-0.325255	-0.619898	-0.0306127	3.62685	-2.32124	0.032366	0.795727	-3.66558
5966	REL	REL proto-oncogene, NF-kB subunit	-0.432136	-0.823884	-0.040389	1.90269	-2.31956	0.0324761	0.795727	-3.98418
28689	TRAV4	T cell receptor alpha variable 4	-0.332394	-0.633767	-0.0310207	2.84937	-2.31921	0.0324994	0.795727	-3.79596
56987	BBX	BBX high mobility group box domain containing	-0.216477	-0.413255	-0.0196984	5.4756	-2.31326	0.0328926	0.795727	-3.50636
8728	ADAM19	ADAM metallopeptidase domain 19	-0.400319	-0.764604	-0.0360332	5.95032	-2.31076	0.0330593	0.795727	-3.50025
22835	ZFP30	ZFP30 zinc finger protein	-0.371372	-0.709347	-0.0333963	2.40554	-2.31055	0.0330736	0.795727	-3.88309
51684	SUFU	SUFU negative regulator of hedgehog signaling	-0.186621	-0.356566	-0.0166757	4.8247	-2.3091	0.0331706	0.795727	-3.53966
192669	AGO3	argonaute RISC catalytic component 3	-0.281168	-0.537283	-0.0250532	2.3949	-2.30846	0.0332135	0.795727	-3.90161
4548	MTR	5-methyltetrahydrofolate-homocysteine methyltransferase	-0.181865	-0.347665	-0.0160648	5.75906	-2.30651	0.0333445	0.795727	-3.50827
152559	PAQR3	progestin and adipoQ receptor family member 3	-0.358752	-0.686688	-0.0308171	2.93303	-2.30037	0.0337605	0.795727	-3.7945
50852	TRAT1	T cell receptor associated transmembrane adaptor 1	-0.369792	-0.708043	-0.0315419	5.31028	-2.29885	0.0338642	0.795727	-3.53444
54482	TRMT13	tRNA methyltransferase 13 homolog	-0.22877	-0.438398	-0.0191426	4.6002	-2.29478	0.034143	0.795727	-3.57165
51752	ERAP1	endoplasmic reticulum aminopeptidase 1	-0.31303	-0.600886	-0.0251738	6.73538	-2.28666	0.0347067	0.795727	-3.52828
79134	TMEM185B	transmembrane protein 185B	-0.302874	-0.581699	-0.0240489	3.38133	-2.28413	0.0348838	0.795727	-3.73878
272	AMPD3	adenosine monophosphate deaminase 3	-0.201549	-0.387251	-0.0158475	5.28281	-2.28221	0.0350188	0.795727	-3.55119
3092	HIP1	huntingtin interacting protein 1	-0.496353	-0.953924	-0.0387815	3.51309	-2.28099	0.0351054	0.795727	-3.72041
84752	B3GNT9	UDP-GlcNAc:betaGal beta-1,3-N-acetylglucosaminyltransferase 9	-0.381548	-0.733341	-0.0297548	1.48411	-2.28062	0.0351313	0.795727	-4.07599
7776	ZNF236	zinc finger protein 236	-0.231807	-0.446271	-0.0173428	3.9494	-2.27281	0.0356876	0.795727	-3.6564
142940	TRUB1	TruB pseudouridine synthase family member 1	-0.318482	-0.613864	-0.0231001	2.94589	-2.26721	0.0360911	0.795727	-3.82952
339324	ZNF260	zinc finger protein 260	-0.237163	-0.457469	-0.0168572	3.76271	-2.26366	0.0363491	0.795727	-3.69529
28672	TRAV12-3	T cell receptor alpha variable 12-3	-0.388955	-0.750867	-0.0270427	2.36505	-2.25989	0.0366255	0.795727	-3.94509
647121	EMBP1	embigin pseudogene 1	-0.321308	-0.620315	-0.0223018	2.50879	-2.2596	0.0366464	0.795727	-3.90899
11276	SYNRG	synergin gamma	-0.199125	-0.384467	-0.013784	7.06449	-2.25915	0.0366798	0.795727	-3.56532
79807	GSTCD	glutathione S-transferase C-terminal domain containing	-0.50383	-0.973486	-0.0341732	1.64641	-2.25577	0.0369295	0.795727	-4.06002
84301	DDI2	DNA damage inducible 1 homolog 2	-0.468211	-0.904853	-0.0315699	0.404355	-2.2548	0.0370012	0.795727	-4.23546
10725	NFAT5	nuclear factor of activated T cells 5	-0.247801	-0.478913	-0.0166895	5.70796	-2.25461	0.0370149	0.795727	-3.57599
9169	SCAF11	SR-related CTD associated factor 11	-0.142513	-0.275454	-0.00957127	7.19435	-2.25416	0.0370489	0.795727	-3.57229
8661	EIF3A	eukaryotic translation initiation factor 3 subunit A	-0.195705	-0.378567	-0.0128423	8.15469	-2.25044	0.0373257	0.795727	-3.58278
26240	FAM50B	family with sequence similarity 50 member B	-0.448906	-0.869343	-0.0284697	2.5631	-2.24515	0.037723	0.795727	-3.8976
255031	LINC00957	long intergenic non-protein coding RNA 957	-0.45579	-0.883545	-0.0280363	1.74417	-2.24059	0.0380693	0.795727	-4.04351
151556	GPR155	G protein-coupled receptor 155	-0.207049	-0.401487	-0.0126104	5.01313	-2.23914	0.0381795	0.795727	-3.61372
100130476	WAKMAR2	wound and keratinocyte migration associated lncRNA 2	-0.828056	-1.60726	-0.0488515	0.166777	-2.2346	0.0385279	0.795727	-4.26638
2117	ETV3	ETS variant transcription factor 3	-0.526344	-1.0219	-0.0307925	1.90514	-2.23343	0.0386181	0.795727	-4.04281
200205	IBA57	iron-sulfur cluster assembly factor IBA57	-0.257997	-0.501489	-0.0145054	3.02389	-2.22803	0.0390364	0.795727	-3.8289
8832	CD84	CD84 molecule	-0.333179	-0.647691	-0.0186675	5.74892	-2.22757	0.0390722	0.795727	-3.61084
7745	ZKSCAN8	zinc finger with KRAB and SCAN domains 8	-0.427047	-0.830653	-0.0234415	4.05007	-2.2249	0.0392816	0.795727	-3.70987
59277	NTN4	netrin 4	-1.28071	-2.49214	-0.0692686	-0.0353731	-2.223	0.0394304	0.795727	-4.29362
100506866	TTN-AS1	TTN antisense RNA 1	-0.498715	-0.97072	-0.0267092	-0.0764973	-2.22175	0.0395285	0.795727	-4.28128
389941	C1QL3	complement C1q like 3	-1.24697	-2.42736	-0.0665763	-0.570032	-2.22137	0.0395591	0.795727	-4.3266
221178	SPATA13	spermatogenesis associated 13	-0.181635	-0.353873	-0.00939652	7.19754	-2.21748	0.0398665	0.795727	-3.62029
727909	GOLGA8Q	golgin A8 family member Q	-0.70631	-1.37626	-0.0363643	1.9886	-2.2169	0.0399126	0.795727	-4.03496
284266	SIGLEC15	sialic acid binding Ig like lectin 15	-0.66912	-1.30585	-0.0323853	-0.274786	-2.20972	0.040488	0.795727	-4.32968
80255	SLC35F5	solute carrier family 35 member F5	-0.260247	-0.507963	-0.0125303	3.07277	-2.20913	0.0405353	0.795727	-3.83577
115548	FCHO2	FCH and mu domain containing endocytic adaptor 2	-0.378388	-0.738805	-0.0179708	3.09839	-2.20761	0.0406579	0.795727	-3.85136
400986	ANKRD36C	ankyrin repeat domain 36C	-0.49013	-0.957344	-0.0229169	1.67475	-2.20591	0.0407961	0.795727	-4.0828
7549	ZNF2	zinc finger protein 2	-0.323738	-0.632477	-0.0149994	2.92702	-2.20492	0.0408759	0.795727	-3.87133
94059	LENG9	leukocyte receptor cluster member 9	-0.437149	-0.854465	-0.019832	1.55864	-2.20269	0.0410575	0.795727	-4.0955
610	HCN2	hyperpolarization activated cyclic nucleotide gated potassium and sodium channel 2	-0.605436	-1.18347	-0.0273966	1.43852	-2.20243	0.0410793	0.795727	-4.10191
201595	STT3B	STT3 oligosaccharyltransferase complex catalytic subunit B	-0.230364	-0.451216	-0.00951292	6.39935	-2.19334	0.0418277	0.795727	-3.65109
84132	USP42	ubiquitin specific peptidase 42	-0.146975	-0.288068	-0.00588306	4.64755	-2.19044	0.0420689	0.795727	-3.6868
728047	GOLGA8O	golgin A8 family member O	-0.767401	-1.50479	-0.0300139	2.01544	-2.18835	0.0422436	0.795727	-4.05428
4094	MAF	MAF bZIP transcription factor	-0.289119	-0.567081	-0.0111569	6.12366	-2.18717	0.0423432	0.795727	-3.65948
28666	TRAV17	T cell receptor alpha variable 17	-0.557574	-1.09429	-0.0208539	2.34402	-2.18447	0.0425705	0.795727	-4.00584
128611	ZNF831	zinc finger protein 831	-0.243856	-0.478826	-0.00888548	5.69711	-2.18228	0.0427553	0.795727	-3.66961
81539	SLC38A1	solute carrier family 38 member 1	-0.203208	-0.399302	-0.00711475	7.96149	-2.17906	0.0430292	0.795727	-3.67271
79818	ZNF552	zinc finger protein 552	-0.228253	-0.448632	-0.00787368	3.25781	-2.17789	0.0431286	0.795727	-3.84791
57515	SERINC1	serine incorporator 1	-0.221444	-0.435512	-0.00737537	7.29233	-2.17521	0.0433581	0.795727	-3.67521
4124	MAN2A1	mannosidase alpha class 2A member 1	-0.363508	-0.715495	-0.0115214	4.77818	-2.17159	0.0436697	0.795727	-3.70879
79731	NARS2	asparaginyl-tRNA synthetase 2, mitochondrial	-0.325969	-0.64168	-0.0102588	3.07251	-2.17109	0.0437129	0.795727	-3.88432
144571	A2M-AS1	A2M antisense RNA 1	-0.728062	-1.43404	-0.0220814	0.138855	-2.16854	0.0439347	0.795727	-4.29201
122830	NAA30	N-alpha-acetyltransferase 30, NatC catalytic subunit	-0.259779	-0.512086	-0.00747214	4.1158	-2.16504	0.0442393	0.795727	-3.75579
6671	SP4	Sp4 transcription factor	-0.304312	-0.600236	-0.00838789	4.648	-2.16237	0.0444734	0.795727	-3.72653
9197	SLC33A1	solute carrier family 33 member 1	-0.20955	-0.413388	-0.00571124	4.72285	-2.16168	0.0445337	0.795727	-3.71895
64328	XPO4	exportin 4	-0.191706	-0.378212	-0.00519915	5.07201	-2.16138	0.04456	0.795727	-3.7085
100506334	LINC00649	long intergenic non-protein coding RNA 649	-0.547882	-1.08102	-0.0147437	2.95325	-2.16092	0.0446011	0.795727	-3.9174
55888	ZKSCAN7	zinc finger with KRAB and SCAN domains 7	-0.293509	-0.579122	-0.00789696	2.07789	-2.16091	0.0446021	0.795727	-4.03626
80209	PROSER1	proline and serine rich 1	-0.1196	-0.235994	-0.00320687	5.47243	-2.1607	0.0446201	0.795727	-3.69885
167838	TXLNB	taxilin beta	-0.435352	-0.859584	-0.0111202	0.59444	-2.15788	0.0448688	0.795727	-4.24423
9761	MLEC	malectin	-0.17621	-0.34835	-0.00407042	6.56096	-2.15249	0.0453491	0.795727	-3.70372
554251	FBXO48	F-box protein 48	-0.311977	-0.61676	-0.00719402	1.44459	-2.1524	0.0453571	0.795727	-4.12806
10741	RBBP9	RB binding protein 9, serine hydrolase	-0.25025	-0.495758	-0.00474115	3.71207	-2.14337	0.0461709	0.795727	-3.81581
163049	ZNF791	zinc finger protein 791	-0.335959	-0.665822	-0.00609701	3.17991	-2.14163	0.0463294	0.795727	-3.89739
26039	SS18L1	SS18L1 subunit of BAF chromatin remodeling complex	-0.195911	-0.38829	-0.00353323	4.79009	-2.14139	0.046352	0.795727	-3.73904
28915	IGKV3-7	immunoglobulin kappa variable 3-7 (non-functional)	-1.17724	-2.3346	-0.019869	-0.567022	-2.13886	0.0465824	0.795727	-4.35303
81566	CSRNP2	cysteine and serine rich nuclear protein 2	-0.175592	-0.348384	-0.00280043	4.52753	-2.13685	0.0467678	0.795727	-3.75596
79882	ZC3H14	zinc finger CCCH-type containing 14	-0.161951	-0.321336	-0.00256582	5.28722	-2.13662	0.0467889	0.795727	-3.73273
9953	HS3ST3B1	heparan sulfate-glucosamine 3-sulfotransferase 3B1	-0.517327	-1.02681	-0.00784719	1.99155	-2.13515	0.0469237	0.795727	-4.08903
160760	PPTC7	protein phosphatase targeting COQ7	-0.314629	-0.624667	-0.00459027	5.00087	-2.1339	0.0470396	0.795727	-3.7445
442582	STAG3L2	STAG3 cohesin complex component like 2 (pseudogene)	-0.365863	-0.726669	-0.00505773	2.89185	-2.13224	0.047193	0.795727	-3.94562
64327	LMBR1	limb development membrane protein 1	-0.231735	-0.4603	-0.00316977	3.96463	-2.13193	0.0472222	0.795727	-3.80756
100128542	BET1P1	Bet1 golgi vesicular membrane trafficking protein pseudogene 1	-1.04312	-2.07204	-0.0141992	0.932615	-2.13178	0.0472355	0.795727	-4.20551
285093	RTP5	receptor transporter protein 5 (putative)	-0.945699	-1.87922	-0.0121733	1.26148	-2.13019	0.047384	0.795727	-4.15592
28426	IGHV3-43	immunoglobulin heavy variable 3-43	-1.8209	-3.61933	-0.0224735	-0.273915	-2.12904	0.0474906	0.795727	-4.37552
347736	NME9	NME/NM23 family member 9	-0.684246	-1.36057	-0.00792424	-0.291855	-2.1274	0.0476437	0.795727	-4.3279
57181	SLC39A10	solute carrier family 39 member 10	-0.276157	-0.549368	-0.00294708	4.48603	-2.12545	0.0478269	0.795727	-3.77454
644873	SLC12A2-DT	SLC12A2 divergent transcript	-0.25963	-0.516624	-0.00263632	3.00226	-2.12434	0.0479314	0.795727	-3.92878
143570	XRRA1	X-ray radiation resistance associated 1	-0.880331	-1.75368	-0.00698102	2.39686	-2.11957	0.0483813	0.795727	-4.0651
114836	SLAMF6	SLAM family member 6	-0.261501	-0.521055	-0.0019471	6.75131	-2.11854	0.0484794	0.795727	-3.74742
389333	PROB1	proline rich basic protein 1	-0.45728	-0.912329	-0.00223124	-0.0376081	-2.11308	0.0490013	0.795727	-4.31304
55802	DCP1A	decapping mRNA 1A	-0.195463	-0.390069	-0.000857533	4.66011	-2.11203	0.0491016	0.795727	-3.78041
25926	NOL11	nucleolar protein 11	-0.145678	-0.290911	-0.000445854	5.42836	-2.10922	0.0493726	0.795727	-3.76407
29994	BAZ2B	bromodomain adjacent to zinc finger domain 2B	-0.200444	-0.400357	-0.000531057	4.51991	-2.10835	0.0494567	0.795727	-3.79232
3676	ITGA4	integrin subunit alpha 4	-0.332144	-0.663576	-0.000712349	7.42833	-2.10729	0.04956	0.795727	-3.76244
6645	SNTB2	syntrophin beta 2	-0.25049	-0.500598	-0.000381144	4.56771	-2.10597	0.0496876	0.795727	-3.79097
345275	HSD17B13	hydroxysteroid 17-beta dehydrogenase 13	-0.96878	-1.93651	-0.00105112	-0.141321	-2.10505	0.0497772	0.795727	-4.32746
9884	LRRC37A	leucine rich repeat containing 37A	-0.57406	-1.14779	-0.000332886	3.17878	-2.10399	0.0498809	0.795727	-3.93081
